# Supplementary material for: Integrated Analysis of Metabolomics, Flavoromics, and Transcriptomics for Evaluating New Varieties of Amomum villosum Lour
Source: Plants (Basel). 2024 Aug 26;13(17):2382. doi: 10.3390/plants13172382 (PMC11397242; doi:10.3390/plants13172382)
Supplement: Supplementary file 1 [file plants-13-02382-s001.zip › Supplementary Table S1.xlsx]

## Sheet: Sheet1
Supplementary Table S1. The ITS2 sequences of A. villosum and its adulterants.
CK
TGGCAACATCGCCTTTGCTCCTTGCTTTGCTGGTGCGAAGAGCGGAAATTGGCCTCGTGTGCCCTCGGGCACAGTCGGTCGAAGAGCGGGTAGTCGGCAGTCGTCGGGCGCGATGGGTGCTGGTCACCCTGCGCGTGAATAGAACGTCGCCCCGACGTGTTGGGATGTTTCCTCAAAGAGACCCTGTGCGATTGCGGCATCATGTCAAAGTGACGTGCCCATCGGATTG
YCSR
TGGCAACATCGCCTTTGCTCCTTGCTTTGCTGGTGCGAAGAGCGGAAATTGGCCTCGTGTGCCCTCGGGCACAGTCGGTCGAAGAGCGGGTAGTCGGCAGTCGTCGGGCGCGATGGGTGCTGGTCACCCTGCGCGTGAATAGAACGTCGCCCCGACGTGTTGGGATGTTTCCTCAAAGAGACCCTGTGCGATTGCGGCATCATGTCAAAGTGACGTGCCCATCGGATTG
A11-1
TGGCAACATCGCCTTTGCTCCTTGCTTTGCTGGTGCGAAGAGCGGAAATTGGCCTCGTGTGCCCTCGGGCACAGTCGGTCGAAGAGCGGGTAGTCGGCAGTCGTCGGGCGCGATGGGTGCTGGTCACCCTGCGCGTGAATAGAACGTCGCCCCGACGTGTTGGGATGTTTCCTCAAAGAGACCCTGTGCGATTGCGGCATCATGTCAAAGTGACGTGCCCATCGGATTG
A11-2
TGGCAACATCGCCTTTGCTCCTTGCTTTGCTGGTGCGAAGAGCGGAAATTGGCCTCGTGTGCCCTCGGGCACAGTCGGTCGAAGAGCGGGTAGTCGGCAGTCGTCGGGCGCGATGGGTGCTGGTCACCCTGCGCGTGAATAGAACGTCGCCCCGACGTGTTGGGATGTTTCCTCAAAGAGACCCTGTGCGATTGCGGCATCATGTCAAAGTGACGTGCCCATCGGATTG
A11-3
TGGCAACATCGCCTTTGCTCCTTGCTTTGCTGGTGCGAAGAGCGGAAATTGGCCTCTTGTGCCCTCGGGCACAGTCGGTCGAAGAGCGGGTAGTCGGCAGTCGTCGGGCGCGATGGGTGCTGGTCACCCTGCGCGTGAATAGAACGTCGCCCCGACGTGTTGGGATGTTTCCTCAAAGAGACCCTGTGCGATTGCGGCATCATGTCAAAGTGACGTGCCCATCGGATTG
A12-1
TGGCAACATCGCCTTTGCTCCTTGCTTTGCTGGTGCGAAGAGCGGAAATTGGCCTCGTGTGCCCTCGGGCACAGTCGGTCGAAGAGCGGGTAGTCGGCAGTCGTCGGGCGCGATGGGTGCTGGTCACCCTGCGCGTGAATAGAACGTCGCCCCGACGTGTTGGGATGTTTCCTCAAAGAGACCCTGTGCGATTGCGGCATCATGTCAAAGTGACGTGCCCATCGGATTG
A12-2
TGGCAACATCGCCTTTGCTCCTTGCTTTGCTGGTGCGAAGAGCGGAAATTGGCCTCGTGTGCCCTCGGGCACAGTCGGTCGAAAAGCGGGTAGTCGGCAGTCGTCGGGCGCGATGGGTGCTGGTCACCCTGCGCGTGAATAGAACGTCGCCCCGACGTGTTGGGATGTTTCCTCAAAGAGACCCTGTGCGATTGCGGCATCATGTCAAAGTGACGTGCCCATCGGATTG
A12-3
TGGCAACATCGCCTTTGCTCCTTGCTTTGCTGGTGCGAAGAGCGGAAATTGGCCTCGTGTGCCCTCGGGCACAGTCGGTCGAAAAGCGGGTAGTCGGCAGTCGTCGGGCGCGATGGGTGCTGGTCACCCTGCGCGTGAATAGAACGTCGCCCCGACGTGTTGGGATGTTTCCTCAAAGAGACCCTGTGCGATTGCGGCATCATGTCAAAGTGACGTGCCCATCGGATTG
CXSR
CTCATCGCCTTTGCTCCTTRCTTTGTTGGTGSCAAGTGCGGAAATTGGCCTCGTGTGCCTTYGGGCACAGTCGGTCGAAGAGTGGGTAGTCGGCAGTCGTCGGGCGCGATGGGTGCTGGTCACCCTTGTGCGTGAATAAAAYGTCGCCCTCGATGTGTTGGGATGTGTCCTCAAGAGACCTCGTGCGATTTGTGGCATCGYGTGAAAGTGCCGTGTTCGTTGGATT
HSJ
TGGCATCGTCGCCTTTGCTCCTTGCTTTGTCGGTGCCAAGCGCGGAAATTGGCCTCGTGTGCCCTCGGGCACAGTCGGCTGAAGAGTGGGTAATCCACAGTCGTCGGGCGCGATGGGTGTTGGTCGCCCTGTGCGTGAACTGAACGTCGTCCCCGCCGTGTTGGGATGAGTCCTCAAGAGACCCTGTGTGATAGCGGCGCCGCATGAAAGTGCCGTGTCCATCAAATTGT
XDK
TGGCATCGTCGCCTTTGCTCCTTGCTTTTGCTGGTGCCAAGCGCGGAAATTGGCCTCTTGTGCCCTCGGGCACAGTCGGTTGAAGAGTGGGTAGTCCGCAGTCGTCGGGCGCGATAGGTGTTGGTCGCCTTGTGCGTGAACTGATCGTCGTCCCCGTCGTGTTGGGATGAGTCCTCAAGAGACCCTGTGTGAATATGGCGTCGCATGAAAGCGCCATGTCCGTCATATTGT
YGSR
TGGCATCATCGCCTTTGCTCCTTGCTTTGTTGGTGCAAAGTGCGGAAATTGGCCTCGTGTGCCCTCGGGCACAGTCGGTCGAAGAGCGGGTAGTCGGCAGTCGTCGGGCGCGATGGGTGCTGGTCACCCTTGTGCGTGAATAGAACGTCGCCCTCGATGTGTTGGGATGTGCCCTCGAGAGACCCCGTGCGATTACGGCATCGTGTGAAAAGTGTTGTCCGTCGGATTG
HNSR
CAACATCGCCTTTGCTCCTTGCTTTGCTGGTGCGAAGAGCGGAAATTGGCCTYGTGTGCCCTCGGGCACAGTCGGTCGAAGAGCGGGTAGTCGGCAGTCGTCGGGCGCGATGGGTGCTGGGCCCTCGGGCACAGTCGGTCGAAGAGCGGGTAGTCGGCAGTCGTCGGGCGCGATGGGTGCTGGTCACCCTTGTGCGTGAATAGAACGTCGCCCTCGATGTGTTGGGATGTGCCCTCGAGAGACCCCGTGCGATTACGGCATCGTGTGAAAAGTGTTGTCCGTCGGATTG
