# Supplementary material for: Integrated Analysis of Metabolomics, Flavoromics, and Transcriptomics for Evaluating New Varieties of Amomum villosum Lour
Source: Plants (Basel). 2024 Aug 26;13(17):2382. doi: 10.3390/plants13172382 (PMC11397242; doi:10.3390/plants13172382)
Supplement: Supplementary file 1 [file plants-13-02382-s001.zip › Supplementary Table S2.xlsx]

## Sheet: supplementary table 2
Supplementary Table S2. Plant Traits and Agronomic Characteristics of A11 and A12.
Trait	A11	A12
Plant height, cm	201.67±3.51	254.00±11.27
Stem diameter, mm	9.67±0.21	12.79±0.49
Leaf number, Piece/plant	29.33±2.44	35.96±2.78
Succulent stem number, Roots/plant	3.03±0.35	4.33±0.45
Rhizome length, cm	28.67±1.53	34.67±6.11
Rhizome diameter, mm	6.26±0.80	6.89±0.39
Spike length, cm	16.20±0.36	19.73±1.37
Pedicel length, cm	10.20±0.36	13.33±0.81
Floscule number, Pcs/spike	11.03±0.45	10.87±0.40
Floscule length, cm	4.10±0.10	4.53±0.21
Labellum length, cm	1.57±0.15	1.70±0.10
Labellum wide, cm	1.82±0.17	1.99±0.09
Inflorescence number, Pcs/m2	14.89±1.35	20.00±1.53
Fresh fruit weight, g	2.33±0.04	2.24±0.09
Fruit length, cm	1.57±0.02	1.54±0.02
Fruit wide,cm	1.39±0.10	1.24±0.10
Pericarp thickness, mm	0.36±0.08	0.48±0.08
Dry fruit weight, g	0.84±0.03	0.69±0.02
Dry fruit yield, kg/hm2	447.61±7.98	479.58±11.95
Seed cluster weight, g	0.62±0.02	0.55±0.02
Seed number, Grain/pcs	46.10±2.84	24.10±0.10
Seed cluster length, cm	1.06±0.01	1.04±0.01
Seed cluster wide, cm	1.00±0.02	0.97±0.02
Seed thousand grain weight, g	12.00±0.37	19.20±0.08
