# Supplementary material for: Integrated Analysis of Metabolomics, Flavoromics, and Transcriptomics for Evaluating New Varieties of Amomum villosum Lour
Source: Plants (Basel). 2024 Aug 26;13(17):2382. doi: 10.3390/plants13172382 (PMC11397242; doi:10.3390/plants13172382)
Supplement: Supplementary file 1 [file plants-13-02382-s001.zip › Supplementary Table S3.xlsx]

## Sheet: Sheet1
Supplementary Table S3. Information of metabolites.
Index	Platform	Compounds	Class	A11-1	A11-2	A11-3	A12-1	A12-2	A12-3
Zmmp002946	UPLC-MS/MS	(3-(carboxyamino)-2-methylpropanoyl)phenylalanine*	Amino acids and derivatives	1.33203e+06	1.72726e+06	944131	3.76932e+06	2.75114e+06	2.32504e+06
MWS00330g	UPLC-MS/MS	1-Amino-1-cyclobutane-carboxylic-acid	Amino acids and derivatives	1.27135e+07	1.40106e+07	1.04125e+07	1.30774e+07	1.41886e+07	1.28618e+07
MWS0933	UPLC-MS/MS	1-Methylhistidine*	Amino acids and derivatives	440828	382709	486235	411410	282056	466582
Zmmp002167	UPLC-MS/MS	2-((L-tyrosyl)oxy)-5-amino-5-oxopentanoic acid	Amino acids and derivatives	2.0506e+06	2.63276e+06	2.18891e+06	1.97467e+06	4.00259e+06	2.3716e+06
Zbqp001937	UPLC-MS/MS	2,6-diamino-7-methyl-5-oxooctanoic acid	Amino acids and derivatives	675988	892005	443906	831873	678596	667747
Zmmp001941	UPLC-MS/MS	2-Amino-3,4-dihydroxybutanoic acid-3-O-arabinoside	Amino acids and derivatives	3.08458e+06	2.48258e+06	4.61561e+06	2.90275e+06	2.12175e+06	2.29819e+06
Zmmp000606	UPLC-MS/MS	2-Amino-4-hydroxy-3-methylpentanoic acid	Amino acids and derivatives	6.59544e+06	1.02339e+07	6.29857e+06	7.6319e+06	1.82582e+07	1.19058e+07
Zmmp000635	UPLC-MS/MS	2-amino-4-methyl-4-pentenoic acid*	Amino acids and derivatives	5.08798e+06	9.55148e+06	4.31587e+06	1.95749e+07	1.16206e+07	1.2974e+07
Zmdp000441	UPLC-MS/MS	3-(Allylsulphinyl)-L-alanine; Alliin	Amino acids and derivatives	18741.7	24364.9	36418.6	46818.4	23236.9	23988
Zbqp000676	UPLC-MS/MS	3-(triazan-2-yl)propyl L-prolinate	Amino acids and derivatives	124802	172220	194980	111606	121145	151016
pme3827	UPLC-MS/MS	3,4-Dihydroxy-L-phenylalanine (L-Dopa)	Amino acids and derivatives	963022	874588	854384	439302	373077	347542
pme2914	UPLC-MS/MS	3-Hydroxy-3-methylpentane-1,5-dioic acid	Amino acids and derivatives	1.42448e+06	853877	1.70354e+06	1.32731e+06	2.05667e+06	1.00965e+06
MWS04559g	UPLC-MS/MS	3-Hydroxy-L-phenylalanine*	Amino acids and derivatives	1.11692e+06	1.32457e+06	1.16324e+06	1.3078e+06	1.444e+06	1.43614e+06
pme0181	UPLC-MS/MS	3-Methyl-L-Histidine*	Amino acids and derivatives	1.09837e+06	779356	1.06213e+06	814276	669466	932448
MWSprf117	UPLC-MS/MS	5-Hydroxy-DL-tryptophan(5-HTP)	Amino acids and derivatives	164026	234761	190536	411852	354047	276054
pme1228	UPLC-MS/MS	5-Hydroxy-L-tryptophan	Amino acids and derivatives	427860	340270	401967	303923	211545	336253
mws0263	UPLC-MS/MS	5-Oxo-L-Proline*	Amino acids and derivatives	9646.15	22577.7	7389.37	97392.5	41680	26970.3
MWS0813	UPLC-MS/MS	5-Oxoproline*	Amino acids and derivatives	9480.58	17084.7	12044.4	80998.1	35591.4	18084.2
pmb2673	UPLC-MS/MS	6-Hydroxydopaquinone	Amino acids and derivatives	63654.6	40594.8	53610.7	52069.2	43043.1	46291.7
Lcsp001437	UPLC-MS/MS	Ala-Leu-Glu	Amino acids and derivatives	40674	57986.1	48386.8	41482.7	29602.5	56807.8
Lcsp000520	UPLC-MS/MS	Alanylproline	Amino acids and derivatives	307346	246570	270762	151452	146313	174881
mws4176	UPLC-MS/MS	Ala-Phe	Amino acids and derivatives	172566	309719	274823	113475	98016.2	280979
pme3351	UPLC-MS/MS	Allysine(6-Oxo DL-Norleucine)	Amino acids and derivatives	286534	939174	44923.7	3.90583e+06	552627	1.09483e+06
Zmdp000292	UPLC-MS/MS	Arginine methyl ester*	Amino acids and derivatives	1.96046e+06	2.72215e+06	2.98415e+06	2.99132e+06	2.63261e+06	3.0679e+06
MWS201388	UPLC-MS/MS	Asn-Hyp	Amino acids and derivatives	58268.3	56964	55821.9	62204.9	43350.8	35843.1
MWS201391	UPLC-MS/MS	Asn-Ile	Amino acids and derivatives	27196.7	29786.4	54658.6	32846.9	14609.9	27535.2
MWS201408	UPLC-MS/MS	Asp-Glu	Amino acids and derivatives	399371	438765	307221	466255	400794	400159
Zbqp003309	UPLC-MS/MS	Asp-Ile-Leu	Amino acids and derivatives	242863	334931	301227	132348	106717	162966
MWS201455	UPLC-MS/MS	Asp-Lys*	Amino acids and derivatives	270115	221551	267745	252229	243093	230472
Lcsp002752	UPLC-MS/MS	Asp-Pro-Phe	Amino acids and derivatives	26675	25278.5	39910	21149.5	13618.1	21825.5
Zazp002547	UPLC-MS/MS	cyclo-(Gly-Phe)	Amino acids and derivatives	2.12626e+06	2.52544e+06	1.28898e+06	2.82965e+06	2.03461e+06	2.00947e+06
Lmrj002793	UPLC-MS/MS	Cyclo(Phe-Glu)	Amino acids and derivatives	15611	21898.9	17158.4	13422.8	11958.2	8504.37
Lmhp001430	UPLC-MS/MS	Cyclo(Pro-Glu)	Amino acids and derivatives	923665	1.1432e+06	915543	1.05252e+06	963576	1.11623e+06
Lmhp002764	UPLC-MS/MS	Cyclo(Pro-Leu)	Amino acids and derivatives	15796.6	13571.4	26641.8	24572.9	38065.5	19738.4
Lmrj001341	UPLC-MS/MS	Cyclo(Ser-Pro)	Amino acids and derivatives	42593.7	114764	34181.7	43914	89840.5	105275
mws0875	UPLC-MS/MS	Cys-Gly	Amino acids and derivatives	2.58031e+06	3.77279e+06	2.84843e+06	5.18486e+06	4.17711e+06	3.30774e+06
MWS04555g	UPLC-MS/MS	D-Allo-Isoleucine*	Amino acids and derivatives	3.64617e+07	4.79089e+07	2.71416e+07	3.24925e+07	1.39785e+07	3.49888e+07
MWS1926	UPLC-MS/MS	DL-Leucine*	Amino acids and derivatives	4.08601e+07	5.35444e+07	3.17857e+07	3.69429e+07	6.35324e+06	4.1014e+07
MWSmce607	UPLC-MS/MS	DL-Threonine	Amino acids and derivatives	741412	749430	728115	617072	682555	733185
MWSmce056	UPLC-MS/MS	DL-Tryptophan	Amino acids and derivatives	2.15162e+06	2.56001e+06	1.32784e+06	2.72881e+06	1.87799e+06	1.97203e+06
mws4532g	UPLC-MS/MS	D-Ornithine	Amino acids and derivatives	854651	7.70203e+06	1.1585e+06	1.66889e+07	1.4199e+07	8.62734e+06
Wccp002870	UPLC-MS/MS	Gamma-Glu-Phe*	Amino acids and derivatives	1.21987e+06	1.78455e+06	914660	3.52635e+06	2.67315e+06	2.14805e+06
MWS201444	UPLC-MS/MS	Gln-Gly	Amino acids and derivatives	2.94236e+07	2.80344e+07	3.02716e+07	2.78079e+07	2.72054e+07	2.99448e+07
MWS201469	UPLC-MS/MS	Glu-Arg	Amino acids and derivatives	92940	132190	118990	87601.4	115310	118425
Lcsn000385	UPLC-MS/MS	Glu-Asn	Amino acids and derivatives	37539.9	53860.9	36396.6	110773	57891.7	91267.1
Lcsp001468	UPLC-MS/MS	Glu-Ile-Glu	Amino acids and derivatives	99798.3	74406.5	125421	328062	541530	306248
Zbqp002414	UPLC-MS/MS	Glu-Leu	Amino acids and derivatives	87723.8	105897	95734.9	93370	32489.5	102755
pme1086	UPLC-MS/MS	Glutathione reduced form	Amino acids and derivatives	1.37801e+07	1.85566e+07	1.63602e+07	3.78806e+07	3.51622e+07	4.3619e+07
Zmmp002373	UPLC-MS/MS	Glu-Thr-Leu	Amino acids and derivatives	54098.3	43436.4	57918.2	23429.3	27472.1	30984.4
MWS4296	UPLC-MS/MS	Glycylphenylalanine*	Amino acids and derivatives	685018	812380	841473	495649	341092	628849
mws5041	UPLC-MS/MS	Gly-Ile*	Amino acids and derivatives	183822	167889	153791	106583	115897	119063
Zmmp001429	UPLC-MS/MS	Gly-Leu	Amino acids and derivatives	338356	403327	388880	210852	186421	356003
pme0124	UPLC-MS/MS	Gly-Pro	Amino acids and derivatives	121448	86193.9	137947	55609.3	78778.8	79455.7
MWS4309	UPLC-MS/MS	Gly-Trp	Amino acids and derivatives	150059	126462	164502	96230.7	65979.8	120466
MWS20645	UPLC-MS/MS	Gly-Tyr*	Amino acids and derivatives	333392	372360	424403	196599	211997	265439
MWS201405	UPLC-MS/MS	His-Tyr	Amino acids and derivatives	113196	170281	154375	153644	199731	82469.8
pme3388	UPLC-MS/MS	Homoarginine	Amino acids and derivatives	678035	781891	920872	891289	740840	756738
MWS04447	UPLC-MS/MS	Homoproline	Amino acids and derivatives	5.11787e+06	6.63393e+06	6.58377e+06	5.50369e+06	5.25937e+06	5.74813e+06
MWS201397	UPLC-MS/MS	Hyp-Val	Amino acids and derivatives	128933	95930	119938	62423.1	51277.9	60965.6
MWS201424	UPLC-MS/MS	Ile-Asn	Amino acids and derivatives	74312.7	54992.9	101370	44589.8	43103.4	53509
Lmrj002087	UPLC-MS/MS	Ile-Asp	Amino acids and derivatives	605352	759474	504488	745538	596719	686041
MWS201434	UPLC-MS/MS	Ile-His	Amino acids and derivatives	99313.7	100874	201048	81730	88426.4	96442.9
Zbqp003125	UPLC-MS/MS	Ile-Phe	Amino acids and derivatives	136653	291204	175087	125437	88182.6	133757
pme2679	UPLC-MS/MS	L-Allo-isoleucine	Amino acids and derivatives	2.42865e+07	2.48285e+07	1.91468e+07	2.06103e+07	1.12253e+07	1.90184e+07
mws0260	UPLC-MS/MS	L-Arginine	Amino acids and derivatives	5.75657e+06	9.2769e+06	8.21396e+06	1.13628e+07	1.10081e+07	10393485
mws0001	UPLC-MS/MS	L-Asparagine	Amino acids and derivatives	1.90616e+06	2.14816e+06	1.24877e+06	2.87098e+06	857158	2.08491e+06
mws0219	UPLC-MS/MS	L-Aspartic Acid	Amino acids and derivatives	2.82895e+06	3.55836e+06	2.27509e+06	2.39125e+06	4.33892e+06	2.45465e+06
mws0629	UPLC-MS/MS	L-Aspartyl-L-Phenylalanine	Amino acids and derivatives	481291	832475	529307	1.02722e+06	910156	898174
MWSmce356	UPLC-MS/MS	L-Canavanine sulfate	Amino acids and derivatives	114568	155329	115709	46789.6	174805	175764
pme0008	UPLC-MS/MS	L-Citrulline	Amino acids and derivatives	617199	887597	822325	1.09151e+06	1.06516e+06	889987
Hmsp000364	UPLC-MS/MS	L-Cyclopentylglycine	Amino acids and derivatives	2.27002e+06	2.92475e+06	5.84113e+06	3.1383e+06	3.73992e+06	3.47648e+06
pme2773	UPLC-MS/MS	L-Cystathionine	Amino acids and derivatives	16050	23845.9	27415.2	25170.8	26749.4	12036
mws0221	UPLC-MS/MS	L-Cystine	Amino acids and derivatives	49218.7	53955.7	77952	29992.7	8340	49703.1
MWS201461	UPLC-MS/MS	Leu-Arg	Amino acids and derivatives	341009	417885	427437	270777	275847	359405
MWS201437	UPLC-MS/MS	Leu-Asp	Amino acids and derivatives	343381	452836	483871	235053	200065	369957
Lcsp003225	UPLC-MS/MS	Leu-Glu-Phe	Amino acids and derivatives	32787.1	22885	20051.2	15005	22809.3	23340
mws5035	UPLC-MS/MS	Leu-Phe	Amino acids and derivatives	278531	621852	409842	189264	131176	349897
Lcsp003135	UPLC-MS/MS	Leu-Val-Leu	Amino acids and derivatives	42586.5	153469	60978.6	57085.1	49579.4	130765
pme0014	UPLC-MS/MS	L-Glutamic acid	Amino acids and derivatives	1.47853e+07	2.38356e+07	1.42994e+07	2.15262e+07	4.30562e+07	3.4016e+07
pme0193	UPLC-MS/MS	L-Glutamine	Amino acids and derivatives	2.13533e+06	3.3595e+06	2.75453e+06	3.87617e+06	3.36104e+06	2.88522e+06
mws0217	UPLC-MS/MS	L-Glycine	Amino acids and derivatives	269233	284916	328518	334470	362996	346551
mws5042	UPLC-MS/MS	L-Glycyl-L-phenylalanine*	Amino acids and derivatives	672069	789921	820527	448830	236351	581474
mws0254	UPLC-MS/MS	L-Histidine	Amino acids and derivatives	7.49198e+06	7.86446e+06	9.00652e+06	8.3096e+06	8.32327e+06	7.73368e+06
mws0193	UPLC-MS/MS	L-Homocitrulline	Amino acids and derivatives	644428	885829	565659	1.75942e+06	834033	903931
pme0057	UPLC-MS/MS	L-Homocysteine	Amino acids and derivatives	5.29614e+06	6.25524e+06	5.39307e+06	6.26112e+06	6.31215e+06	5.8857e+06
pme2890	UPLC-MS/MS	L-Homocystine	Amino acids and derivatives	46916.9	40468.5	65500.6	10005	39686.7	35053.3
mws0671	UPLC-MS/MS	L-Homoserine*	Amino acids and derivatives	1.15711e+06	1.44146e+06	1.46104e+06	1.62514e+06	1.51015e+06	1.51562e+06
mws0258	UPLC-MS/MS	L-Isoleucine*	Amino acids and derivatives	3.92217e+07	4.82635e+07	2.9886e+07	3.34153e+07	1.39315e+07	3.58711e+07
mws0227	UPLC-MS/MS	L-Leucine*	Amino acids and derivatives	1.71365e+06	2.11912e+06	1.30954e+06	1.26112e+06	410935	1.52419e+06
Lmhp002031	UPLC-MS/MS	L-Leucyl-L-Leucine	Amino acids and derivatives	275724	388666	330777	205104	150372	351856
pme0026	UPLC-MS/MS	L-Lysine	Amino acids and derivatives	2.05557e+06	3.20101e+06	2.62917e+06	3.84709e+06	3.12694e+06	2.7552e+06
pmb0962	UPLC-MS/MS	L-Lysine-Butanoic Acid	Amino acids and derivatives	30397.3	29623.1	202277	41680	5005	41680
pme1210	UPLC-MS/MS	L-Methionine	Amino acids and derivatives	3.26987e+07	4.78291e+07	2.75419e+07	4.21954e+07	2.24955e+07	3.98187e+07
pme2617	UPLC-MS/MS	L-Methionine Sulfoxide	Amino acids and derivatives	322870	276348	309112	313403	296373	347239
mws1587	UPLC-MS/MS	L-Norleucine*	Amino acids and derivatives	2.60352e+06	3.42802e+06	2.05002e+06	2.39913e+06	1.18368e+06	2.71046e+06
pme2527	UPLC-MS/MS	L-Ornithine	Amino acids and derivatives	250457	2.05211e+06	255320	4.43997e+06	3.77004e+06	2.18714e+06
pme0021	UPLC-MS/MS	L-Phenylalanine	Amino acids and derivatives	1.61821e+07	2.26981e+07	1.13172e+07	4.17618e+07	2.10398e+07	2.64617e+07
pme1712	UPLC-MS/MS	L-Saccharopine	Amino acids and derivatives	22396.9	51011.3	17018.4	33716.6	46791.4	39043.6
pme0010	UPLC-MS/MS	L-Serine	Amino acids and derivatives	191733	330551	220365	583833	196058	170287
Zmzn000113	UPLC-MS/MS	L-threo-3-Methylaspartate	Amino acids and derivatives	812500	1.54831e+06	778382	1.47765e+06	3.78709e+06	1.75679e+06
mws0230	UPLC-MS/MS	L-Threonine*	Amino acids and derivatives	1.5306e+06	1.48031e+06	1.43583e+06	1.56066e+06	1.68491e+06	1.59162e+06
mws0282	UPLC-MS/MS	L-Tryptophan	Amino acids and derivatives	3.45073e+07	4.0817e+07	1.99749e+07	4.09601e+07	2.86122e+07	3.08508e+07
mws0250	UPLC-MS/MS	L-Tyrosine*	Amino acids and derivatives	1.07952e+06	1.37573e+06	1.11562e+06	1.39874e+06	1.51788e+06	1.52634e+06
MWS1771	UPLC-MS/MS	L-Tyrosine methyl ester	Amino acids and derivatives	200182	234332	184394	226535	212080	202084
mws0256	UPLC-MS/MS	L-Valine	Amino acids and derivatives	4.12344e+07	4.80836e+07	2.5943e+07	2.93971e+07	2.94918e+07	3.89834e+07
Lmhp002001	UPLC-MS/MS	L-Valyl-L-Phenylalanine	Amino acids and derivatives	3.20711e+07	2.51835e+07	3.09961e+07	1.46153e+07	1.11131e+07	1.73053e+07
MWS201403	UPLC-MS/MS	Lys-Ala	Amino acids and derivatives	544707	460344	508897	499131	453048	516577
MWS201412	UPLC-MS/MS	Lys-Asp*	Amino acids and derivatives	276422	248504	270390	188602	224634	243750
MWS201419	UPLC-MS/MS	Lys-Gly	Amino acids and derivatives	2.80891e+07	2.85755e+07	3.40946e+07	2.87437e+07	2.82296e+07	3.04136e+07
MWS201464	UPLC-MS/MS	Lys-Phe	Amino acids and derivatives	124964	110168	74477.7	244529	105666	82078.2
MWS201436	UPLC-MS/MS	Lys-Thr	Amino acids and derivatives	59518.1	53615.1	47013.9	56344.8	64927.2	49183.9
MWS201471	UPLC-MS/MS	Lys-Tyr	Amino acids and derivatives	6.01327e+06	7.69669e+06	6.72806e+06	9.15359e+06	9.47765e+06	7.81812e+06
pmb0034	UPLC-MS/MS	L-α-Glutamyl-L-Glutamic Acid	Amino acids and derivatives	315842	367060	357722	626122	812678	603680
Zmdp002216	UPLC-MS/MS	L-γ-Glutamyl-L-leucine	Amino acids and derivatives	335433	367982	273998	182132	129625	237371
MWSmce585	UPLC-MS/MS	Methyl 3-aminopropanoate	Amino acids and derivatives	6.9647e+06	1.08347e+07	5.36175e+06	1.02192e+07	5.59264e+06	9.91963e+06
MWS201429	UPLC-MS/MS	Met-Ser	Amino acids and derivatives	94582.5	72688.6	36787.7	3044.74	11364.1	4506.74
ZbWp000212	UPLC-MS/MS	N-(1-deoxy-1-fructosyl)arginine	Amino acids and derivatives	38783.6	25358.5	28116	66706.5	70093.7	45488.4
Wayn000341	UPLC-MS/MS	N-(1-Deoxy-1-fructosyl)Asparagine	Amino acids and derivatives	81695	52584.4	42178.5	54632.4	43443.8	35255.7
Wayn000815	UPLC-MS/MS	N-(1-Deoxy-1-fructosyl)Glutamic acid	Amino acids and derivatives	86113.9	138301	120548	250975	255590	280587
Wayn002636	UPLC-MS/MS	N-(1-Deoxy-1-fructosyl)Tryptophan	Amino acids and derivatives	116051	125070	131218	95837.2	78718.2	97629.4
ZbWp000360	UPLC-MS/MS	N-(1-deoxy-1-xylosyl)valine	Amino acids and derivatives	32237	35975.7	30027.2	2249.49	16492.2	16244.4
Zbqn002456	UPLC-MS/MS	N-(3,4,5-trihydroxycinnamicacid)-alanine	Amino acids and derivatives	22866.4	22414.5	20869.7	33991.9	27194.2	29836.2
MWS04412	UPLC-MS/MS	N(6),N(6)-Dimethyl-L-lysine	Amino acids and derivatives	5.95061e+06	1.08943e+07	8.67189e+06	1.24773e+07	1.19206e+07	1.10986e+07
Zbqn004590	UPLC-MS/MS	N-(acetyl)phenylalanine	Amino acids and derivatives	1.51543e+06	1.75889e+06	1.5694e+06	1.01107e+06	925528	1.65742e+06
Zbqn004234	UPLC-MS/MS	N-(malonyl)phenylalanine	Amino acids and derivatives	22526.5	23441.6	28910.3	35344.1	20005	25737
Zbqn004682	UPLC-MS/MS	N-(malonyl)tryptophan	Amino acids and derivatives	1.19822e+06	2.30777e+06	1.68112e+06	559227	336963	2.48456e+06
pme3033	UPLC-MS/MS	N,N-Dimethylglycine*	Amino acids and derivatives	1.13215e+07	1.50241e+07	8.07936e+06	1.52251e+07	8.52244e+06	1.36992e+07
MWS20987	UPLC-MS/MS	N5-(1-Iminoethyl)-L-ornithine	Amino acids and derivatives	324798	290594	185484	177378	194584	172859
pme0122	UPLC-MS/MS	N6-Acetyl-L-lysine	Amino acids and derivatives	1.74209e+06	2.07689e+06	1.06913e+06	2.94692e+06	2.78013e+06	2.50093e+06
MWSslk120	UPLC-MS/MS	N-Acetyl-DL-phenylalanine	Amino acids and derivatives	62029	40191.5	19374.5	54609.9	28954.6	59359.5
pme0170	UPLC-MS/MS	N-Acetyl-L-Arginine	Amino acids and derivatives	217987	212840	257667	366498	236363	226084
MWS4471	UPLC-MS/MS	N-Acetyl-L-Asparagine	Amino acids and derivatives	80700.8	122515	94350.8	186313	163273	156691
pme0075	UPLC-MS/MS	N-Acetyl-L-glutamic acid	Amino acids and derivatives	68260.1	75278.9	71162.5	94317.5	76578.6	81919.5
pme0137	UPLC-MS/MS	N-Acetyl-L-Glutamine	Amino acids and derivatives	139074	148234	144109	153096	179669	145913
Zmgn002106	UPLC-MS/MS	N-Acetyl-L-phenylalanine	Amino acids and derivatives	1.9342e+06	2.48746e+06	2.10764e+06	1.63495e+06	1.34352e+06	2.29815e+06
mws0520	UPLC-MS/MS	N-Acetyl-L-tyrosine	Amino acids and derivatives	28340	35554.1	18067.5	49782.3	32644.1	26113.3
ZbWn002006	UPLC-MS/MS	N-Acetyl-L-valine	Amino acids and derivatives	319619	476945	279423	523673	266124	317333
mws0805	UPLC-MS/MS	N-Acetylneuraminic acid	Amino acids and derivatives	188465	317025	157460	233454	205828	313685
Zbfp001070	UPLC-MS/MS	N-Caffeoyl-phenylalanine	Amino acids and derivatives	226291	181919	178698	155207	115492	129125
Zbqn003921	UPLC-MS/MS	N-carboxy-N-(2-oxo-2-phenylethyl)-L-alanine	Amino acids and derivatives	242127	326209	257039	1.80589e+06	585680	721761
MWS00204g	UPLC-MS/MS	N-Ethylglycine*	Amino acids and derivatives	1.08123e+07	1.49501e+07	7.34502e+06	1.55008e+07	8.94459e+06	1.38959e+07
NK10251888	UPLC-MS/MS	NG,NG-Dimethyl-L-arginine	Amino acids and derivatives	563443	694095	811052	850554	972147	1.19623e+06
mws0736	UPLC-MS/MS	N-Glycyl-L-leucine*	Amino acids and derivatives	462002	348328	575516	216407	206608	237232
ML10198895	UPLC-MS/MS	N-Methylglycine	Amino acids and derivatives	20231.1	27409.2	10195.4	40862.5	42885.6	38121.8
MWS3035	UPLC-MS/MS	N-Methyl-L-Glutamate	Amino acids and derivatives	3340	8183.64	4528.3	18787.7	15062.8	21330.1
Yalp000545	UPLC-MS/MS	N-Methyl-L-proline*	Amino acids and derivatives	5.30422e+06	9.82106e+06	4.08678e+06	1.90767e+07	1.13759e+07	1.32487e+07
Lmqp000427	UPLC-MS/MS	N-Methyl-Trans-4-Hydroxy-L-Proline	Amino acids and derivatives	981014	1.81103e+06	279738	3.89074e+06	755852	1.74099e+06
MWS5209	UPLC-MS/MS	N-Methyl-α-aminoisobutyric acid	Amino acids and derivatives	15198.7	25005	225185	35010	12187	16675
Zmjp000182	UPLC-MS/MS	N-Monomethyl-L-arginine*	Amino acids and derivatives	2.10119e+06	2.8949e+06	3.16005e+06	3.36375e+06	2.88271e+06	3.20568e+06
mws0712	UPLC-MS/MS	N-Propionylglycine	Amino acids and derivatives	1.27716e+06	882981	1.14186e+06	1.10422e+06	1.01709e+06	1.07097e+06
Zmyn000155	UPLC-MS/MS	N-α-Acetyl-L-ornithine	Amino acids and derivatives	3.37999e+06	2.2345e+06	4.45736e+06	5.58508e+06	2.79696e+06	5.51433e+06
MWS201054	UPLC-MS/MS	O-Acetyl-L-homoserine	Amino acids and derivatives	191936	259366	166399	247497	234184	221887
mws1050	UPLC-MS/MS	O-Acetylserine	Amino acids and derivatives	1.11578e+06	1.23665e+06	862788	974287	794682	914541
MWS20633g	UPLC-MS/MS	O-phosphate-L-tyrosine	Amino acids and derivatives	257194	287193	352501	239958	250355	206860
mws3133	UPLC-MS/MS	Oxaceprol	Amino acids and derivatives	398848	395024	268095	249299	337902	360556
mws4134	UPLC-MS/MS	Oxiglutatione	Amino acids and derivatives	230902	446783	272561	552568	441288	469626
MWS201483	UPLC-MS/MS	Phe-Hyp	Amino acids and derivatives	67477.4	70805.1	46105.9	84471.9	81136.4	87679.9
MWS201458	UPLC-MS/MS	Phe-Ile	Amino acids and derivatives	145087	253804	266601	105389	94069.4	184917
mws0636	UPLC-MS/MS	Phe-Phe	Amino acids and derivatives	24894.2	64196.8	42441.2	16141.9	16360.1	35669.7
MWS201478	UPLC-MS/MS	Phe-Ser	Amino acids and derivatives	178478	303925	234703	113381	99552	245388
MWS201442	UPLC-MS/MS	Phe-Thr	Amino acids and derivatives	234905	442817	322139	174892	127718	387075
MWS201414	UPLC-MS/MS	Pro-Asn	Amino acids and derivatives	1.59575e+06	1.65779e+06	2.2462e+06	1.22896e+06	1.4281e+06	1.29287e+06
MWS201415	UPLC-MS/MS	Pro-Asp	Amino acids and derivatives	608115	498988	665259	285700	314953	329244
Lmhp001732	UPLC-MS/MS	Pro-Phe	Amino acids and derivatives	69068.4	68877	42788.2	36363.9	49031.6	19936.6
Zbqn001255	UPLC-MS/MS	propyl-L-alanine	Amino acids and derivatives	12194.4	11118.1	14906	18300.4	15157.4	17658.1
mws4516	UPLC-MS/MS	Pyroglutamic acid	Amino acids and derivatives	3.55526e+06	6.90108e+06	1.80556e+06	1.19395e+07	7.84323e+06	1.04108e+07
Zmdp000976	UPLC-MS/MS	S-(2-Carboxypropyl)cysteine	Amino acids and derivatives	56784.3	103827	135423	453569	2.05464e+06	329984
pme1286	UPLC-MS/MS	S-(5'-Adenosy)-L-homocysteine	Amino acids and derivatives	275171	559802	557706	2.42131e+06	2.63238e+06	1.60179e+06
pme2735	UPLC-MS/MS	S-(5'-Adenosyl)-L-methionine	Amino acids and derivatives	2.12498e+07	1.94188e+07	3.37072e+07	5.42505e+07	6.53368e+07	3.99522e+07
mws0582	UPLC-MS/MS	S-(Methyl)glutathione	Amino acids and derivatives	2.3199e+06	3.48637e+06	2.56452e+06	5.55564e+06	5.402e+06	4.24763e+06
mws1051	UPLC-MS/MS	S-Adenosylmethionine	Amino acids and derivatives	2.03086e+07	1.81192e+07	3.1832e+07	5.0114e+07	5.7711e+07	3.86635e+07
Lmrj001698	UPLC-MS/MS	Ser-Ile	Amino acids and derivatives	123700	141011	149422	96430.8	78702.8	122951
Lcsp001306	UPLC-MS/MS	Ser-Ile-Asp	Amino acids and derivatives	41837.2	15161.7	51901.3	25831.4	14919.7	24406.8
Lcsp003090	UPLC-MS/MS	Ser-Leu-Leu	Amino acids and derivatives	91448.4	239706	87239.5	75207	37434.8	126383
MWS201443	UPLC-MS/MS	Ser-Lys	Amino acids and derivatives	151917	176730	176345	156798	148985	200596
Lcsp002417	UPLC-MS/MS	Ser-Val-Leu	Amino acids and derivatives	51557.3	55956.8	55697.9	39458.7	52862.6	78333.2
Zmdp000972	UPLC-MS/MS	S-Methyl-L-cysteine	Amino acids and derivatives	2.12337e+06	2.4161e+06	2.04463e+06	2.57297e+06	2.81409e+06	2.78849e+06
Zmgn001039	UPLC-MS/MS	S-Ribosyl-L-homocysteine	Amino acids and derivatives	691736	553596	1.07515e+06	608963	445542	491416
MWS0631	UPLC-MS/MS	S-Sulfo-L-Cysteine	Amino acids and derivatives	15675.8	24349.5	6977.24	10809.5	18340	48779.4
Zmzp000145	UPLC-MS/MS	Trimethyllysine	Amino acids and derivatives	4.31353e+06	4.0829e+06	4.11707e+06	3.88226e+06	3.73033e+06	3.74626e+06
MWS201480	UPLC-MS/MS	Tyr-Ala	Amino acids and derivatives	58688.4	62917.3	101358	77153.7	61676.5	87073.8
MWS201479	UPLC-MS/MS	Tyr-Gly*	Amino acids and derivatives	333392	372360	424403	196599	211997	265439
Zbqp002380	UPLC-MS/MS	Tyr-Leu	Amino acids and derivatives	228326	390651	326097	161070	161398	253784
Lmhp001670	UPLC-MS/MS	Val-Leu	Amino acids and derivatives	344333	388102	491231	174733	159248	247968
MWS201400	UPLC-MS/MS	Val-Trp	Amino acids and derivatives	83947.3	108885	89716.4	47306.7	18143.1	69984.2
Zmdp001663	UPLC-MS/MS	γ-Glu-Met	Amino acids and derivatives	275575	325206	401985	478443	569669	433379
Zmdp001647	UPLC-MS/MS	γ-Glutamyl-L-valine	Amino acids and derivatives	224803	369756	190741	275154	235281	313387
Zmdp001857	UPLC-MS/MS	γ-Glutamyltyrosine	Amino acids and derivatives	1.48938e+06	2.02737e+06	1.46386e+06	1.52133e+06	3.70748e+06	1.87504e+06
Zmmp003443	UPLC-MS/MS	γ-Glu-Trp	Amino acids and derivatives	3.15908e+06	6.20334e+06	2.54083e+06	8.30378e+06	5.7791e+06	3.97793e+06
Zmdp000446	UPLC-MS/MS	γ-L-Glutamyl-S-methyl-L-cysteine	Amino acids and derivatives	29583.5	40852.3	35343.5	58153.9	105526	66342.8
Hmsp006240	UPLC-MS/MS	[6]-Gingerdione	Phenolic acids	25053.8	139819	35136.9	138030	168050	184089
MWSHY0033	UPLC-MS/MS	[6]-Shogaol	Phenolic acids	21055.8	54816.2	13105.6	76522.9	72460.5	67941
Jmsp005623	UPLC-MS/MS	[8]-gingerol	Phenolic acids	2.32469e+06	2.47604e+06	2.36705e+06	2.20983e+06	2.06671e+06	2.48828e+06
Zbfn002690	UPLC-MS/MS	1-(4-Hydroxybenzoyl)Glucose; 25545-07-7	Phenolic acids	75140.9	115553	141386	486466	266308	174923
pmn001681	UPLC-MS/MS	1-(4-Methoxyphenyl)-1-propanol	Phenolic acids	1.07964e+06	972529	1.07247e+06	433644	404743	876986
pmn001534	UPLC-MS/MS	1,2,3,6-Tetra-O-galloyl-β-D-glucose	Phenolic acids	115454	223921	105423	110828	56283.7	156978
Zmjn005174	UPLC-MS/MS	1,3,2'-Triparacoumaroyl-sucrose	Phenolic acids	3.75535e+06	3.32747e+06	6.63977e+06	236471	268526	311589
Zmjn005662	UPLC-MS/MS	1,3,2'-Tri-p-coumaroyl-6'-acetyl sucrose	Phenolic acids	22806.2	1.68227e+06	121958	951958	1.01881e+06	1.83885e+06
Zmjn005577	UPLC-MS/MS	1,3,6'-Triferuloyl-2'-acetyl sucrose	Phenolic acids	2634.94	110250	20271.8	122224	83261	160870
Zmjn005051	UPLC-MS/MS	1,3,6-Tri-p-coumaroyl-6'-feruloyl sucrose	Phenolic acids	87382.8	99466.3	176334	21219.9	17972.2	34549.1
Zmjn003801	UPLC-MS/MS	1,3-Di-p-coumaroyl sucrose	Phenolic acids	1.06386e+07	9.49759e+06	1.33482e+07	2.09452e+06	3.00946e+06	2.47753e+06
Zbfn005521	UPLC-MS/MS	1,3'-Di-p-coumaroyl-3-acetyl-2-feruloylsuccrose	Phenolic acids	19634	258652	37095.4	155897	117491	267506
Zbfn005373	UPLC-MS/MS	1,3-Di-p-coumaroyl-3'-acetyl-2-feruloylsuccrose	Phenolic acids	29335.2	357037	66124.9	290003	196960	480551
Zmjn006642	UPLC-MS/MS	1,3-Di-p-coumaroyl-6,6'-diferuloyl-2-acetyl sucrose	Phenolic acids	1415	76616.7	13332.4	62855.5	31044.7	96897.5
Zmjn004141	UPLC-MS/MS	1,3-Di-p-coumaroyl-6'-acetyl sucrose	Phenolic acids	1.64091e+06	1.05123e+07	2.24896e+06	9.96036e+06	9.63612e+06	1.2586e+07
Cmbp005523	UPLC-MS/MS	1,3-O-Dicaffeoylglycerol	Phenolic acids	26609.5	40845	49491.3	15005	28340	32797.4
Wmhn001495	UPLC-MS/MS	1,4-Di-O-Galloyl-D-glucose	Phenolic acids	10005	54838	28057.6	28382.1	15334.3	39948
Zmjn005059	UPLC-MS/MS	1,6'-Diferuloyl-3-p-coumaroyl sucrose	Phenolic acids	87390.7	102108	173321	19635.8	18786.6	54597.6
Lmsn004322	UPLC-MS/MS	1,6-Di-O-caffeoyl-β-D-glucose	Phenolic acids	9348.42	28606.6	16675	21409.4	38655.1	40097.1
Zbjp002910	UPLC-MS/MS	1,7-bis(4-hydroxy-3-methoxyphenyl)hept-6-ene-3-one	Others	216871	192909	208026	135337	128100	134432
Sacn002893	UPLC-MS/MS	10-acetylmonomelittoside	Phenolic acids	58815.2	41155.4	80257.2	40083.7	24728.2	29814.4
Zbfn004951	UPLC-MS/MS	1-Feruloyl-2',6'-di-p-coumaroyl sucrose	Phenolic acids	738493	1.02488e+06	956764	458924	381533	678141
Zbfn004232	UPLC-MS/MS	1'-Feruloyl-3'-p-coumaroyl-6'-acetyl sucrose	Phenolic acids	119258	570974	183591	469157	360792	609404
Zbfn004024	UPLC-MS/MS	1'-Feruloyl-3-p-coumaroyl-6'-acetyl sucrose	Phenolic acids	51477.4	239221	40687.6	351172	207948	401075
pmp000086	UPLC-MS/MS	1-Feruloyl-sn-glycerol	Phenolic acids	14753.2	13469.3	16675	31675	26675	28340
MWS2066	UPLC-MS/MS	1-Naphthol*	Phenolic acids	25627.6	31141	23047.3	22764.5	24644.1	27024.6
Wasn002933	UPLC-MS/MS	1-O-(3,4,5-Trimethoxybenzoyl)-B-D-Glucopyranoside	Phenolic acids	724759	1.1063e+06	514330	1.15537e+06	797026	1.34821e+06
Lmtn000940	UPLC-MS/MS	1-O-(3,4-Dihydroxy-5-methoxy-benzoyl)-glucoside	Phenolic acids	6.47681e+06	8.03365e+06	8.94434e+06	6.31049e+06	5.14507e+06	7.31278e+06
Lmnn002886	UPLC-MS/MS	1'-O-(3,4-Dihydroxyphenethyl)-O-caffeoyl-glucoside	Phenolic acids	19883.7	11904.8	22150.2	19971.3	9524.76	11222
WaYp005219	UPLC-MS/MS	1-O-(p-coumaroyl) 3-Hydroxy-3-methylglutaric acid	Phenolic acids	6.3655e+06	6.89702e+06	8.66492e+06	5.02078e+06	5.22583e+06	5.35888e+06
Lmsn002288	UPLC-MS/MS	1-O-Caffeoyl-(6-O-glucosyl)-β-D-glucose	Phenolic acids	56389.3	86455.8	56829.4	82495.9	81967.4	107190
Lmsn002937	UPLC-MS/MS	1-O-Caffeoyl-6-O-galloyl-β-D-glucose	Phenolic acids	1.08205e+06	937477	1.15095e+06	630042	721192	713194
pmn001420	UPLC-MS/MS	1-O-Caffeoyl-β-D-glucose*	Phenolic acids	993500	1.32165e+06	1.31042e+06	2.33134e+06	7748665	2.06265e+06
Lmsn004674	UPLC-MS/MS	1-O-Cinnamoyl-β-D-glucose	Phenolic acids	21954.9	29725.6	6968.9	12538.2	5005	42208.4
Zmhn002422	UPLC-MS/MS	1-O-Feruloyl-β-D-glucose*	Phenolic acids	976171	1.14641e+06	724117	849063	618033	856731
Lmsn005754	UPLC-MS/MS	1-O-Galloyl-2-O-Cinnamoyl-β-D-glucose	Phenolic acids	32311.7	31522.7	34743.4	12739.2	12796.8	22926.8
Lmsn005122	UPLC-MS/MS	1-O-Galloyl-6-O-Cinnamoyl-β-D-glucose*	Phenolic acids	36266.7	22768.3	36268.3	11680.5	12185.4	10731.4
Lmsn003409	UPLC-MS/MS	1-O-Galloyl-6-O-p-Coumaroyl-β-D-glucose	Phenolic acids	492978	296135	387559	136200	140159	132274
pmb2871	UPLC-MS/MS	1-O-Gentisoyl-β-D-glucoside*	Phenolic acids	6.09906e+06	6.86858e+06	9.76891e+06	1.06855e+07	8.10184e+06	9.46916e+06
pmb3068	UPLC-MS/MS	1-O-p-Coumaroylquinic acid*	Phenolic acids	56005.6	240237	77244	228349	92543.7	133996
Lmsn003111	UPLC-MS/MS	1-O-p-Coumaroyl-β-D-glucose*	Phenolic acids	6.72552e+06	22768670	4.57395e+06	1.64119e+07	1.01099e+07	8.95083e+06
Lmsn002247	UPLC-MS/MS	1-O-Salicyloyl-β-D-glucose*	Phenolic acids	370819	380307	514050	381076	371964	333182
HJN003	UPLC-MS/MS	1-O-Sinapoyl-β-D-glucose	Phenolic acids	84974.5	73393.9	64388.1	73365.9	62868.9	37054.3
Lmtn002565	UPLC-MS/MS	1-O-Vanilloyl-D-Glucose	Phenolic acids	8.00343e+06	5.02953e+06	7.75251e+06	5.65153e+06	5.41235e+06	4.31402e+06
Zmjn004232	UPLC-MS/MS	1-p-Coumaroyl-3-feruloyl-6'-acetylsucrose	Phenolic acids	329435	1.53089e+06	529791	1.58084e+06	1.32463e+06	1.68252e+06
Zmjn003630	UPLC-MS/MS	1-p-Coumaroyl-3-feruloyl-sucrose*	Phenolic acids	314369	271819	378455	243005	221705	234862
Jmwn002117	UPLC-MS/MS	2-(3,4-dihydroxyphenyl)ethanediol 1-O-β-D-glucopyranoside*	Phenolic acids	873933	1.1151e+06	1.02564e+06	814571	730702	1.06973e+06
Jmwn002057	UPLC-MS/MS	2-(3-β-D-glucopyranosyloxy-4-hydroxyphenyl)ethanol-1-O-β-D-glucopyranoside	Phenolic acids	1.08503e+06	1.12916e+06	1.51228e+06	997544	741151	1.07849e+06
pme3083	UPLC-MS/MS	2-(Formylamino)benzoic acid	Phenolic acids	479967	376319	504042	778551	925778	482720
Zmyn005245	UPLC-MS/MS	2,3'-Di-feruloyl sucrose	Phenolic acids	1.9666e+06	2.58536e+06	2.4085e+06	2.20601e+06	1.60824e+06	1.95006e+06
mws0639	UPLC-MS/MS	2,3-Dihydroxybenzoic Acid*	Phenolic acids	2.28391e+06	3.09933e+06	2.49359e+06	2.77565e+06	3.2238e+06	3.05739e+06
MWSmce490	UPLC-MS/MS	2',4',6'-Trihydroxyacetophenone	Phenolic acids	111598	139847	148011	81998.7	108755	100549
mws0885	UPLC-MS/MS	2,4-Dihydroxybenzoic acid	Phenolic acids	2.46013e+06	3.2296e+06	2.57289e+06	2.8086e+06	3.08966e+06	3.04487e+06
Lmbn013410	UPLC-MS/MS	2,4-Di-Tert-Butylphenol*	Phenolic acids	175639	181297	189123	193001	189738	189564
mws0180	UPLC-MS/MS	2,5-Dihydroxybenzoic acid; Gentisic Acid*	Phenolic acids	1.27514e+06	1.72105e+06	1.29614e+06	1.40162e+06	1.59316e+06	1.61655e+06
Wcdn001824	UPLC-MS/MS	2,5-Dihydroxybenzoic acid-5-O-glucoside	Phenolic acids	1.0734e+07	1.32005e+07	1.25848e+07	9.25596e+06	7.29674e+06	9.46572e+06
Zmjn004640	UPLC-MS/MS	2,6-Diferuloyl-2'-acetylsucrose	Phenolic acids	95733.2	2.11599e+06	651737	1.64739e+06	1.16775e+06	2.86443e+06
Lmdp002901	UPLC-MS/MS	2,6-Dihydroxy-4-isopropylphenyl-1-O-β-D-glucoside	Phenolic acids	479635	592265	846109	139575	123165	431234
MWSmce429	UPLC-MS/MS	2',6'-Dihydroxyacetophenone	Phenolic acids	219443	343538	238526	561071	501519	579690
Yshj000011	UPLC-MS/MS	2,6-dimethoxy-4-hydroxyphenyl-1-O-beta-D-glucopyranoside*	Phenolic acids	360047	374969	381612	219866	109070	205176
MWSmce587	UPLC-MS/MS	2,6-Dimethoxybenzoic acid	Phenolic acids	52974.5	63729.7	74622.6	40484.9	37676.7	61807.9
Lmln010063	UPLC-MS/MS	2,6-Di-tert-butylphenol*	Phenolic acids	174498	177052	169384	175477	180008	155279
Hmsn001911	UPLC-MS/MS	2-Beta-Glucopyranosyloxy-3-Hydroxybenzyl Alcohol	Phenolic acids	522865	460053	600316	321009	178113	302770
Lmhn001477	UPLC-MS/MS	2-Caffeoyl-L-tartaric acid (Caftaric acid)	Phenolic acids	43588	58405.2	66483.7	48103.8	53592.6	54445.7
Lmrn001951	UPLC-MS/MS	2-Hydroxy-3-(4-Hydroxyphenyl)Propanoic Acid	Phenolic acids	66929.5	70158.5	91225.2	178080	145890	68002
MWS2001	UPLC-MS/MS	2-Hydroxy-3,5-dinitrobenzoic acid	Phenolic acids	34687.7	32253.7	27334.4	16219.1	18549.4	44961.3
Lmmn001643	UPLC-MS/MS	2-Hydroxycinnamic acid*	Phenolic acids	3.98709e+06	3.12397e+06	3.87837e+06	6.61262e+06	7.47842e+06	4.15352e+06
Lmxp001668	UPLC-MS/MS	2-Methoxy-4-ethenylphenol	Phenolic acids	901812	702935	928195	619484	618058	828714
MWS2069	UPLC-MS/MS	2-Methoxy-4-methylphenol	Phenolic acids	912371	969294	902462	978125	868386	849143
MWS1875	UPLC-MS/MS	2-Naphthol*	Phenolic acids	27389.9	30836.1	27985.3	24601.6	20775.8	24609.4
Wafn001957	UPLC-MS/MS	2-O-Caffeoylglucaric Acid	Phenolic acids	92026.9	125379	109426	113383	88321	79524.5
Hmln000873	UPLC-MS/MS	2-O-Galloyl-D-glucose	Phenolic acids	94640.6	83828.3	181854	158335	118542	251322
HJN093	UPLC-MS/MS	2-O-Salicyl-6-O-Galloyl-D-Glucose	Phenolic acids	24285.3	46668.3	49575.4	47317.1	41563.6	47491
Lmbp000728	UPLC-MS/MS	2-Phenyloxirane	Phenolic acids	1.03514e+07	1.2174e+07	1.03538e+07	1.26762e+07	1.40177e+07	1.4014e+07
Lakn001671	UPLC-MS/MS	2-β-D-Glucopyranosyloxy-5-hydroxy-phenylacetic acid	Phenolic acids	292144	328198	199136	428891	443630	414668
Lakn003294	UPLC-MS/MS	2-β-D-Glucopyranosyloxy-5-hydroxyphenylacetic acidmethylester*	Phenolic acids	718709	1.08192e+06	1.04896e+06	1.34297e+06	881716	1.43206e+06
MWS3046	UPLC-MS/MS	3-(3-Hydroxyphenyl)-3-hydroxypropanoic acid	Phenolic acids	25786.6	28303	38375.7	41582.1	54887.4	34483
WaYp002866	UPLC-MS/MS	3-(4-hydroxyphenyl)-3-oxopropyl beta-D-glucopyranoside*	Phenolic acids	114925	92785.2	150008	71451.3	60546.8	67368
mws0467	UPLC-MS/MS	3-(4-Hydroxyphenyl)-propionic acid	Phenolic acids	23340	40010	35479.1	221570	70708.2	44905.2
Zbfn003303	UPLC-MS/MS	3-(Hydroxycinnamoyl)-quinic acid*	Phenolic acids	56005.6	240237	77244	228349	92543.7	133996
Zbfn003673	UPLC-MS/MS	3,3'-Di-p-coumaroyl sucrose	Phenolic acids	622255	805610	1142905	788838	913241	492100
Wdtp003384	UPLC-MS/MS	3,4,5,6-tetrahydroxy-6-[4-(2-methylpropanoyloxymethyl)phenoxy]oxane-2-carboxylic acid	Phenolic acids	926112	811185	1.64339e+06	581724	469248	1.12018e+06
Wdtp001948	UPLC-MS/MS	3,4,5-trihydroxy-5-[4-(prop-2-enoyloxymethyl)phenoxy]oxane-2-carboxylic acid	Phenolic acids	852787	967595	855710	700702	469157	851773
Wdtp004079	UPLC-MS/MS	3,4,5-Trihydroxy-6-[4-(4-methyl-3-oxopentyl)phenoxy]oxane-2-carboxylic acid	Phenolic acids	4.72311e+06	1.38289e+07	7.59528e+06	1.10184e+07	1.20291e+07	2.20015e+07
MWSmce538	UPLC-MS/MS	3,4,5-Trimethoxybenzoic acid methyl ester	Phenolic acids	22167.8	45999.2	32597.6	41002.5	34706	53901.6
Layp003558	UPLC-MS/MS	3,4,5-Trimethoxyphenol-1-O-β-D-glucoside	Phenolic acids	31606.4	49788.9	92528.9	107127	23340	60742
pme2598	UPLC-MS/MS	3,4-Dihydroxybenzeneacetic acid*	Phenolic acids	491853	550970	525019	510734	948170	552942
mws0183	UPLC-MS/MS	3,4-Dihydroxybenzoic acid (Protocatechuic acid)*	Phenolic acids	2.15723e+06	3.0624e+06	2.37754e+06	2.55765e+06	2.79147e+06	2.70441e+06
Jmwn002172	UPLC-MS/MS	3,4-dihydroxyphenylethanol-β-D-glucopyranoside	Phenolic acids	250728	231279	278794	186944	163078	207069
Lazn002158	UPLC-MS/MS	3,4'-Dihydroxypropiophenone glucoside*	Phenolic acids	108875	69852.3	130153	42651.7	49602.1	57601.2
Zmjn003003	UPLC-MS/MS	3,4-Dimethoxybenzoic acid; Veratric acid*	Phenolic acids	14692.1	12630.4	14635.5	27849.7	21584.4	32641.6
pmn001525	UPLC-MS/MS	3,5-Digalloylshikimic acid	Phenolic acids	333566	227358	292251	112881	111996	77574.6
MWSmce454	UPLC-MS/MS	3,5-Dihydroxyacetophenone	Phenolic acids	42762.7	86252.4	58870.7	43322.1	34789.6	110308
MWS1944	UPLC-MS/MS	3,5-Dihydroxytoluene	Phenolic acids	33708.7	55753.1	48341.6	17856.9	19943.8	46328.2
Lmmn001294	UPLC-MS/MS	3,5-Dimethoxy-4-hydroxyphenol-1-O-glucoside*	Phenolic acids	873933	1.1151e+06	1.02564e+06	814571	730702	1.06973e+06
Lmjn003562	UPLC-MS/MS	3,6'-Diferuloylsucrose	Phenolic acids	571696	479146	679325	275968	213462	277841
Zmjn005129	UPLC-MS/MS	3,6-Di-p-coumaroyl-1,6'-di-feruloyl sucrose	Phenolic acids	88403.3	98687	153792	22979.2	15164.5	37868.6
MA10107783	UPLC-MS/MS	3-[(1-Carboxyvinyl)oxy]benzoic acid	Phenolic acids	27843.3	82601.3	38956.5	43636.5	41293	55288.3
Zbyn001562	UPLC-MS/MS	3-Galloylquinic acid	Phenolic acids	39992.8	123165	51173.7	56546	44914	87478.1
MWSHC20102	UPLC-MS/MS	3-Hydroxy-1-(4-Hydroxy-3-Methoxyphenyl)Propan-1-One	Phenolic acids	118089	118179	144942	490020	708558	213391
pmn001690	UPLC-MS/MS	3-Hydroxy-4-isopropylbenzylalcohol-3-O-glucoside	Phenolic acids	162334	160422	179916	104181	83155.4	117265
MWSslk066	UPLC-MS/MS	3-Hydroxy-4-methoxybenzoic acid; Isovanillic Acid	Phenolic acids	1.09423e+06	506432	1.26383e+06	1.25333e+06	2.45501e+06	921309
pmn001511	UPLC-MS/MS	3-Hydroxy-5-Methylphenol-1-O-Glucoside	Phenolic acids	36353.9	76038	53650.3	72718.8	44420.5	41065.7
MWSmce248	UPLC-MS/MS	3-Hydroxycinnamic Acid*	Phenolic acids	3.7883e+06	3.00151e+06	3.94854e+06	6.33479e+06	7.18879e+06	3.67745e+06
MWS4301	UPLC-MS/MS	3-hydroxyphenylacetic acid*	Phenolic acids	16126.2	41141	23130.4	5708.99	8416.31	39341.9
Zmgn001989	UPLC-MS/MS	3-Methylcatechol	Phenolic acids	58427	55755.3	43878.4	33476.2	19329.8	41262.8
WaYp004929	UPLC-MS/MS	3-O-(p-coumaroyl) 3-Hydroxy-3-methylglutaric acid	Phenolic acids	6.94389e+06	6.78501e+06	8.1766e+06	5.12344e+06	5.37921e+06	5.7432e+06
Zbfn002592	UPLC-MS/MS	3'-p-Coumaroyl-3-acetyl sucrose	Phenolic acids	117587	1.23047e+06	182818	1.96952e+06	2.32108e+06	1.6579e+06
Zbfn003751	UPLC-MS/MS	3'-p-Coumaroyl-3-feruloyl-sucrose*	Phenolic acids	314448	271060	389544	477470	459075	236363
Zbfn002169	UPLC-MS/MS	3'-p-Coumaroyl-sucrose	Phenolic acids	2.07594e+06	1.73737e+06	2.33589e+06	2.3314e+06	2.61101e+06	1.90242e+06
Lmtn003598	UPLC-MS/MS	3-Prenyl-4-O-glucosyloxy-4-hydroxybenzoic acid	Phenolic acids	14782	24001.6	8340	28544.4	24606.2	21675
Lmyn003835	UPLC-MS/MS	4-(3,4,5-Trihydroxybenzoxy)benzoic acid	Phenolic acids	25026.4	84748.9	62508.7	12501.2	6670	116754
mws1336	UPLC-MS/MS	4-Aminobenzoic acid	Phenolic acids	674056	662599	908907	753881	813419	681380
mws0749	UPLC-MS/MS	4-Hydroxybenzoic acid*	Phenolic acids	1.16298e+06	1.04337e+06	1.1614e+06	1.29869e+06	1.8578e+06	1.08537e+06
Jmwn004371	UPLC-MS/MS	4-Hydroxyphenethoxy-8-O-β-D-[6-O-(4-O-β-D-glucopyranosyl)-sinapoyl]glucopyranoside	Phenolic acids	163543	892712	305330	528332	543344	355450
MWSmce370	UPLC-MS/MS	4-Hydroxyphenylacetic acid*	Phenolic acids	13273.9	13261.2	23146.9	15005	9159.85	15005
MWS5206	UPLC-MS/MS	4-Hydroxyphenyllactic Acid*	Phenolic acids	20889.3	46868.9	12542.1	71962	110613	70167.6
pme2828	UPLC-MS/MS	4-Nitrophenol	Phenolic acids	6.62739e+06	6.73425e+06	6.85146e+06	6.54919e+06	6.26373e+06	7.9693e+06
Wdtp010604	UPLC-MS/MS	4-Octylphenol-1-O-glucuronide	Phenolic acids	285819	287088	315188	324730	271061	268773
Lmsn005333	UPLC-MS/MS	4-O-Galloyl-1-O-Cinnamoyl-β-D-glucose*	Phenolic acids	36266.7	22768.3	36268.3	11680.5	12185.4	10731.4
Zmhn000892	UPLC-MS/MS	4-O-Glucosyl-3,4-dihydroxybenzyl alcohol	Phenolic acids	359508	433826	465776	302082	264266	410418
Zmhn001358	UPLC-MS/MS	4-O-Glucosyl-4-hydroxybenzoic acid*	Phenolic acids	1.92529e+07	1.94884e+07	2.72101e+07	1.8397e+07	1.61626e+07	1.60334e+07
Zmhn002508	UPLC-MS/MS	4-p-Cumaroyl-rhamnosyl-(1→6)-D-glucose	Phenolic acids	65407.7	177720	49076.2	206339	287095	215528
Hmtn001120	UPLC-MS/MS	5-(2-Hydroxyethyl)-2-O-glucosylphenol*	Phenolic acids	1.31362e+07	1.37238e+07	1.43584e+07	11305319	9.23495e+06	1.10676e+07
Zmhn001420	UPLC-MS/MS	5,7-Dihydroxy-1(3H)-isobenzofuranone*	Phenolic acids	447674	436393	488305	621583	543007	476758
MWSmce001	UPLC-MS/MS	5-Acetylsalicylic acid	Phenolic acids	179682	159992	233347	282933	133336	352120
Wasn004983	UPLC-MS/MS	5-Galloyl-6-O-Benzoyl Glucose	Phenolic acids	97286.3	239716	164066	249432	238147	325375
Lmmn003663	UPLC-MS/MS	5-Glucosyloxy-2-Hydroxybenzoic acid methyl ester	Phenolic acids	1.34699e+07	1.50418e+07	1.44721e+07	1.34044e+07	1.18389e+07	1.27375e+07
Lmzn001582	UPLC-MS/MS	5'-Glucosyloxyjasmanic acid	Phenolic acids	44011.7	142766	91771.2	119826	45959.5	80396.4
Zbjp002896	UPLC-MS/MS	5-hydroxy-1,7-bis(4-hydroxy-3-methoxyphenyl)hept-l-en-3-one	Phenolic acids	63363.4	69206	55838.1	128176	125080	61417.5
Zbjp002759	UPLC-MS/MS	5-hydroxy-l,7-bis(4-hydroxyphenyl)hept-1-en-3-one	Phenolic acids	116816	89985.8	83098.2	83128.1	95512.2	77256.8
MWSslk149	UPLC-MS/MS	5-Methoxysalicylic acid	Phenolic acids	151790	138167	188416	75242.3	119958	64856
Hmln002806	UPLC-MS/MS	5-O-Caffeoylshikimic acid	Phenolic acids	103689	143808	95595.7	99790	69405.9	83821.6
pmb3066	UPLC-MS/MS	5-O-p-Coumaroylshikimic acid O-glucoside	Phenolic acids	159653	127795	99551.3	51552.1	50715.2	78714.7
Ymjm000116	UPLC-MS/MS	6-O-Acetylarbutin	Phenolic acids	321053	301771	423536	275148	309305	305044
Lman003972	UPLC-MS/MS	6-O-Caffeoylarbutin	Phenolic acids	56091	105842	132889	79414.6	80106.3	79164.2
Zmhn001793	UPLC-MS/MS	6-O-Caffeoyl-D-glucose*	Phenolic acids	554956	681090	759803	511373	408816	733755
Hmbn002692	UPLC-MS/MS	6'-O-Feruloyl-D-sucrose	Phenolic acids	4.00349e+06	4.16005e+06	4.49661e+06	5.9133e+06	5.42309e+06	4.39035e+06
Zmhn002334	UPLC-MS/MS	6-O-Feruloyl-β-D-glucose	Phenolic acids	992351	1.13877e+06	725558	886652	653052	969807
Lmfn003035	UPLC-MS/MS	6-O-p-Coumaroyl-β-D-glucose*	Phenolic acids	7.84048e+06	23265400	8713835	1.97441e+07	1.27192e+07	9.45284e+06
Zbjp003269	UPLC-MS/MS	7-(3,4-dimethoxyphenyl)-1-(4-hydroxyphenyl)hept-1-ene-3,5-dione*	Others	22369.3	327537	32245.3	477300	356142	413271
Lakn003296	UPLC-MS/MS	Acetyl-2-β-D-glucopyranosyloxy-5-hydroxy-phenylacetic acid	Phenolic acids	185140	208394	194624	226144	185183	153071
Lmqp002761	UPLC-MS/MS	Alnusonol	Phenolic acids	4.50056e+06	4.04318e+06	5.64958e+06	3.73012e+06	6.59428e+06	4.6064e+06
MWSmce482	UPLC-MS/MS	alpha-Asarone*	Phenolic acids	445882	507056	366145	157269	234002	290056
Lmtn002233	UPLC-MS/MS	Androsin	Phenolic acids	80955.4	187519	80311.3	123056	89798.8	354385
MWS1734	UPLC-MS/MS	Anisic acid; 4-Methoxybenzoic acid	Phenolic acids	160247	89585.9	250455	201843	190727	187446
pmb2654	UPLC-MS/MS	Anthranilate-1-O-Sophoroside	Phenolic acids	2.0572e+06	1.8453e+06	2.39344e+06	4.73012e+06	5.52824e+06	18863530
mws1078	UPLC-MS/MS	Anthranilic Acid	Phenolic acids	74584.9	72638	210359	85734.9	94002.1	116278
MWSmce675	UPLC-MS/MS	Arbutin*	Phenolic acids	69221.8	152686	88643.8	132936	109329	117094
pme0241	UPLC-MS/MS	Benzoic acid	Phenolic acids	381036	335466	286691	434852	312483	279458
mws1297	UPLC-MS/MS	Benzyl glucoside	Phenolic acids	33340	27636.3	23340	11561.1	5658.83	18340
Hmln003529	UPLC-MS/MS	Benzyl β-primeveroside	Phenolic acids	11133.6	21715.9	20838.3	8404.2	1670	17554.3
Lmtn002324	UPLC-MS/MS	Benzyl-(2''-O-glucosyl)glucoside*	Phenolic acids	93767.3	98908.1	51410.3	54642.8	148292	102609
Lmyn003028	UPLC-MS/MS	Benzyl-β-gentiobioside*	Phenolic acids	86768.8	73081.8	80775.8	186531	37144.4	75828.1
MWSmce389	UPLC-MS/MS	Beta-asarone*	Phenolic acids	467593	517331	405033	143817	217331	331245
MWSmce231	UPLC-MS/MS	Bisdemethoxycurcumin	Phenolic acids	47330.8	42665.3	106125	113353	54679.2	71972.2
MWSmce341	UPLC-MS/MS	Butyl isobutyl phthalate*	Phenolic acids	1.62561e+06	1.10141e+06	1.59616e+06	899774	521645	793179
mws2212	UPLC-MS/MS	Caffeic acid	Phenolic acids	1.76489e+06	1.42298e+06	1.22036e+06	1.77299e+06	1.60349e+06	1.48023e+06
MWSCX015	UPLC-MS/MS	Caffeic aldehyde	Phenolic acids	1008565	758685	1158025	1.62465e+06	1.59765e+06	810640
Zbfn002396	UPLC-MS/MS	Caffeoyl-O-mannitol	Phenolic acids	93234.5	92030.6	103069	73151.4	87700.3	84671.3
mad2085	UPLC-MS/MS	Caffeoyl-p-coumaroyltartaric acid	Phenolic acids	36675	44688.3	47887.7	33780.3	8340	12614
Labn003679	UPLC-MS/MS	Caffeyl alcohol 4-O-β-D-glucopyranoside	Phenolic acids	257196	299328	294333	1.70032e+06	832430	493928
mws0178	UPLC-MS/MS	Chlorogenic acid (3-O-Caffeoylquinic acid)*	Phenolic acids	189875	915034	310396	666777	263463	500236
mws0179	UPLC-MS/MS	Chlorogenic acid methyl ester	Phenolic acids	33626	54986.7	38246.6	32746.5	32672.7	63299.8
pmn001553	UPLC-MS/MS	Cimidahurinine*	Phenolic acids	9.75347e+06	1.18398e+07	1.144e+07	8.71748e+06	6.94004e+06	9.54082e+06
MWSmce579	UPLC-MS/MS	Cinnamaldehyde	Phenolic acids	105414	206341	307089	178776	191249	201173
MWS20194	UPLC-MS/MS	Cinnamic acid	Phenolic acids	1.22997e+06	1.22587e+06	776081	1.48393e+06	830281	1.14542e+06
mws2108	UPLC-MS/MS	Cryptochlorogenic acid (4-O-Caffeoylquinic acid)*	Phenolic acids	284358	1.10061e+06	487717	1.08878e+06	595259	771143
Hmsn002272	UPLC-MS/MS	Demethyl coniferin	Phenolic acids	428282	954376	509111	443585	280546	902349
MWSHC20164	UPLC-MS/MS	Dibutyl phthalate*	Phenolic acids	6.86788e+07	6.74147e+07	5.01387e+07	6.50151e+07	5.14117e+07	6.05521e+07
pmn001513	UPLC-MS/MS	Digallic Acid	Phenolic acids	43557.4	89784.5	110878	129047	91886.6	114606
Lmmn000774	UPLC-MS/MS	Dihydrocaffeoylglucose*	Phenolic acids	984940	1.44928e+06	1.48061e+06	1.83372e+06	1.034e+06	1.89899e+06
Hmjp004041	UPLC-MS/MS	Dihydrocurcumin	Phenolic acids	55487.2	74485.6	87159.9	54499.6	19838.6	49202.3
MWS20182	UPLC-MS/MS	Dihydroferulic Acid	Phenolic acids	46641.9	39452.6	38839.4	110547	121619	60608.2
Wafn002827	UPLC-MS/MS	Dihydroferulic acid glucoside	Phenolic acids	1.4639e+06	2.32881e+06	1.52412e+06	2.33664e+06	1.7646e+06	3.31752e+06
Lmxp011770	UPLC-MS/MS	Diisobutyl phthalate*	Phenolic acids	5.27541e+06	4.95889e+06	5.64995e+06	3.53827e+06	4.16829e+06	3.78664e+06
MWSslk097	UPLC-MS/MS	Dimethyl phthalate	Phenolic acids	208169	234849	145738	69515.8	114812	91621.6
Lmzn001983	UPLC-MS/MS	D-Threo-guaiacylglycerol-7-O-β-D-glucoside	Phenolic acids	44377.5	32545.6	39382.1	15255.2	22666.4	20134
mws0459	UPLC-MS/MS	Eugenol	Phenolic acids	199717	617119	176709	627721	734790	935280
mws0014	UPLC-MS/MS	Ferulic acid*	Phenolic acids	1.04823e+06	1.34015e+06	1.07976e+06	1.85527e+06	1.88288e+06	1.47441e+06
MWSmce083	UPLC-MS/MS	Ferulic acid methyl ester	Phenolic acids	104876	149339	141940	120360	108371	125979
MWSHC2062	UPLC-MS/MS	Ferulic β-glucoside*	Phenolic acids	842570	1.11563e+06	715991	844267	626892	837845
Hmbp001276	UPLC-MS/MS	Gallacetophenone	Phenolic acids	2.95528e+07	3.11067e+07	3.2817e+07	3.01819e+07	2.79535e+07	3.90136e+07
pmn001519	UPLC-MS/MS	Galloyl Methyl gallate	Phenolic acids	15430	56713	24477.4	39981.2	15005	37664.7
Labn004481	UPLC-MS/MS	Gentisic acid-[6''-(3-hydroxy-3-methylglutaryl)]-glucoside	Phenolic acids	165016	105956	228275	85695.5	73355	93111.3
Hmtn001302	UPLC-MS/MS	Glucosyloxybenzoic acid	Phenolic acids	2.1664e+07	2.07854e+07	2.95532e+07	2.12654e+07	1.72996e+07	1.79675e+07
MWSHC2022	UPLC-MS/MS	Glucosyringic acid	Phenolic acids	1.2912e+06	1.36314e+06	1.74417e+06	1.17272e+06	868106	1.46041e+06
pme1292	UPLC-MS/MS	Homogentisic acid*	Phenolic acids	550906	553517	999286	570554	1.18082e+06	751097
WaYn002313	UPLC-MS/MS	Homosyringic Acid 4'-O-Glucoside	Phenolic acids	64768.5	60451.6	76919.3	80569.4	64601.4	103183
mws0117	UPLC-MS/MS	Homovanillic acid; 4-Hydroxy-3-methoxyphenylacetic acid*	Phenolic acids	14692.1	12630.4	14635.5	27849.7	21584.4	32641.6
mws4193	UPLC-MS/MS	Homovanillic alcohol; 4-Hydroxy-3-methoxyphenethanol	Phenolic acids	20227.5	33453.6	21568.9	8185.54	10411.8	21537.3
MA10014775	UPLC-MS/MS	Hydroquinone	Phenolic acids	38561.8	46166.2	24379.2	34984	39596.8	26663.9
Wafn003070	UPLC-MS/MS	Hydroxyferulic acid glucoside	Phenolic acids	51909.1	72237.6	74876.5	53256.9	67256.5	56224.2
MWSmce264	UPLC-MS/MS	Hydroxytyrosol	Phenolic acids	87944.2	90718.5	114711	117350	120729	100142
mws0898	UPLC-MS/MS	Isoeugenol	Phenolic acids	224559	716740	262979	686171	703599	949078
pme0422	UPLC-MS/MS	Isoferulic Acid*	Phenolic acids	1.06092e+06	1.37944e+06	920305	1.47516e+06	1.76345e+06	942688
Yshj000012	UPLC-MS/MS	Isotachioside	Phenolic acids	138241	95955.7	248372	200531	40010	113122
Hmtn001288	UPLC-MS/MS	Methyl 2,4-dihydroxyphenylacetate*	Phenolic acids	81490.4	72427.9	88662.1	165427	123480	75449.8
Lmbn004790	UPLC-MS/MS	Methyl 3-(3-hydroxy-4-methoxyphenyl)propanoate*	Phenolic acids	12171.4	2954.36	8310.72	18472.8	25005	6007.5
Wcgn003981	UPLC-MS/MS	Methyl 3-O-glucosyl-4-hydroxybenzoate	Phenolic acids	904046	1.33489e+06	1.16911e+06	835332	560456	1.02975e+06
Lmcn002982	UPLC-MS/MS	Methyl 3-O-Methyl Gallate	Phenolic acids	89735.1	82207.2	79913	137506	71369.5	220175
Zmgn004894	UPLC-MS/MS	Methyl 4-hydroxybenzoate	Phenolic acids	381373	361272	303573	709097	940288	394159
Zbsp010780	UPLC-MS/MS	Methyl 5-acetoxy-[6]-gingerdiol	Phenolic acids	24311.4	29480.9	20872.8	15599.5	13086.3	22908.4
Lmdn003756	UPLC-MS/MS	Methyl caffeate	Phenolic acids	49751.2	82250.6	52174.2	74819.8	46918.8	103499
Lmqp008175	UPLC-MS/MS	Methyl Cinnamate	Phenolic acids	523018	488283	601929	516034	354598	520575
MWSHC20168	UPLC-MS/MS	Methyl cumalate*	Phenolic acids	1.11913e+06	1.49322e+06	1.11567e+06	1.27703e+06	1.5364e+06	1.32558e+06
Lmyn002788	UPLC-MS/MS	Methyl gallate	Phenolic acids	28749.8	31253.8	31970.8	37968.9	28421.6	25533.2
Wbsp004755	UPLC-MS/MS	Methyl Hydroxycinnamate	Phenolic acids	364468	448337	151145	316949	338122	375176
MWSmce355	UPLC-MS/MS	Methyl Syringate	Phenolic acids	27617.3	57876	39388.4	89634.7	71883.7	72211.8
Zbsp010536	UPLC-MS/MS	Methyl[8]-gingerol	Phenolic acids	31153.5	34379.2	24202.3	39677.4	84031.7	48930
Jmsp005717	UPLC-MS/MS	Methyl-6-Paradol	Phenolic acids	79528.8	115609	71204.8	113258	53122.2	105410
MWSHC20175	UPLC-MS/MS	Methylsalicylate-2-O-glucoside	Phenolic acids	28287.8	16675	35344.6	46872.8	66057.7	30705.5
pme1816	UPLC-MS/MS	Neochlorogenic acid (5-O-Caffeoylquinic acid)*	Phenolic acids	189875	915034	310396	666777	263463	500236
Wasn003200	UPLC-MS/MS	O-Feruloylgalactaric acid	Phenolic acids	22517.4	37986.5	30455.2	33867.6	19306.1	29695.1
pme1439	UPLC-MS/MS	p-Coumaric acid	Phenolic acids	1.63385e+06	1.01359e+06	558978	1.40697e+06	1.84144e+06	1.08415e+06
mws1195	UPLC-MS/MS	p-Coumaric acid methyl ester	Phenolic acids	392942	455507	539396	393752	250065	403759
Zmhn002301	UPLC-MS/MS	p-Coumaric acid-4-O-glucoside	Phenolic acids	904535	1662990	653165	1.39081e+06	1373260	557845
Zmhn005413	UPLC-MS/MS	p-Dimeric galloyl methyl ester	Phenolic acids	42602.9	168521	68123.9	121175	50988.7	139888
MWS1848	UPLC-MS/MS	Phenyl acetate	Phenolic acids	35651.5	25039.6	30344	61459	93336.5	61685
Hmhn003067	UPLC-MS/MS	Phenylpropionic acid-O-β-D-glucopyranoside	Phenolic acids	39704.7	24200.6	43274	39635.9	33621.7	37720
NK10264324	UPLC-MS/MS	Phloroglucinol; 1,3,5-Benzenetriol	Phenolic acids	536482	526312	626781	471813	177851	320279
Hmhn000927	UPLC-MS/MS	Phloroglucinol-1-O-β-D-glucopyranoside	Phenolic acids	71071.4	68178.1	67387.3	73788.9	80912.7	81679.1
pmp001285	UPLC-MS/MS	Phthalic anhydride	Phenolic acids	3.2422e+06	3.53347e+06	3.12481e+06	3.41628e+06	3.18963e+06	2.93528e+06
Ymjm000152	UPLC-MS/MS	p-Hydroxypheny-β-D-allopyranoside*	Phenolic acids	93732.3	175565	110355	138377	108146	140747
Wasn004683	UPLC-MS/MS	Protocatechuic acid 1-O-(Glucosylvanilloyl)	Phenolic acids	190308	335884	405699	250361	419667	252235
MWSmce501	UPLC-MS/MS	Protocatechuic Acid Methyl Ester	Phenolic acids	301807	291649	257864	409294	647614	310364
pmn001367	UPLC-MS/MS	Protocatechuic acid-4-O-glucoside*	Phenolic acids	6.09906e+06	6.86858e+06	9.76891e+06	1.06855e+07	8.10184e+06	9.46916e+06
mws1358	UPLC-MS/MS	Pyrocatechol	Phenolic acids	13340	44579.3	16675	13947	15341.7	25523.7
pme0085	UPLC-MS/MS	Rosmarinic acid	Phenolic acids	20005	26634.4	8396.58	16818.3	9099.03	23953
mws1521	UPLC-MS/MS	Salicin	Phenolic acids	208222	308827	211281	196524	148954	151643
WaYn003861	UPLC-MS/MS	Salicin 6'-Acetate	Phenolic acids	46680	44981.9	50647.5	30274	19069.7	40751.6
MWSmce274	UPLC-MS/MS	Salicyl Alcohol	Phenolic acids	16782.3	17053.3	10917.5	107798	79665.9	66975.6
Labn003067	UPLC-MS/MS	salicylate-6-O-β-D-glucopyranosylbenzoic acid	Phenolic acids	573657	624278	590184	510102	503076	592608
Lmgn001670	UPLC-MS/MS	Salicylic acid*	Phenolic acids	698458	638326	684418	963199	1.36528e+06	732700
pmb3142	UPLC-MS/MS	Salicylic acid-2-O-glucoside	Phenolic acids	546893	621808	894329	603026	619738	638410
mws2367	UPLC-MS/MS	Salidroside	Phenolic acids	6.28277e+06	5.94126e+06	9.01243e+06	6.36823e+06	5.08258e+06	5.47405e+06
mws4085	UPLC-MS/MS	Sinapic acid	Phenolic acids	210935	249526	248318	228759	256993	212376
Lmtp004382	UPLC-MS/MS	Sinapinaldehyde	Phenolic acids	1.19736e+06	918184	1.03869e+06	680664	774106	856777
pma0149	UPLC-MS/MS	Sinapoyl malate	Phenolic acids	159311	131732	134555	141281	156644	119573
mws0853	UPLC-MS/MS	Sinapyl alcohol*	Phenolic acids	40992.5	68078.1	38230.9	68075.8	100536	56066
Zmln000899	UPLC-MS/MS	Syringaldehyde-4-O-glucoside	Phenolic acids	1.09985e+06	1.62425e+06	1.4683e+06	1.81829e+06	1.17129e+06	1.8295e+06
mws0027	UPLC-MS/MS	Syringic acid	Phenolic acids	52397.5	83365	53550.2	83890.5	105620	56435.8
mws0011	UPLC-MS/MS	Syringin	Phenolic acids	73773.6	81107.2	78804.3	28340	50931.7	70242.8
Wchn003509	UPLC-MS/MS	Syringoyl-D-Glucose	Phenolic acids	3.67655e+06	3.4717e+06	3.82472e+06	4.72499e+06	3.61514e+06	3.96447e+06
pme0281	UPLC-MS/MS	Terephthalic acid*	Phenolic acids	447674	436393	488305	621583	543007	476758
mws2368	UPLC-MS/MS	Tyrosol; 4-Hydroxyphenylethanol	Phenolic acids	168398	151885	75465.5	225105	330873	167003
mws0028	UPLC-MS/MS	Vanillic acid	Phenolic acids	698253	759610	776422	863125	920628	463681
MWSmce455	UPLC-MS/MS	Vanillic acid methyl ester	Phenolic acids	104263	130909	149661	167251	146416	130883
Zmtn001661	UPLC-MS/MS	Vanilloloside	Phenolic acids	909839	1.03032e+06	1.18744e+06	896574	1.14113e+06	925616
Wasn005367	UPLC-MS/MS	Vanilloyl Galloylglucose	Phenolic acids	26199.7	40340.2	37048.6	25486.6	28796.7	39774
MWSmce663	UPLC-MS/MS	Vanillyl alcohol	Phenolic acids	57872.1	28806	19653.2	15613.9	15537.8	30010
Lmhn002321	UPLC-MS/MS	Vnilloylcaffeoyltartaric acid	Phenolic acids	53062	47686.8	40362.6	44184.7	39261	44927.8
Lmhn002051	UPLC-MS/MS	Vnilloylmalic acid	Phenolic acids	234438	243764	323868	554099	1.33631e+06	555863
Lmbn002648	UPLC-MS/MS	α-Hydroxycinnamic Acid*	Phenolic acids	2.96911e+06	2.50266e+06	3.32695e+06	5.06637e+06	5.70099e+06	3.08505e+06
Zbln001290	UPLC-MS/MS	β-Hydroxy-(3,4-dihydroxyphenylethanolyl)-glucoside	Phenolic acids	109086	91699.1	162801	135396	172580	135105
Hmgn002038	UPLC-MS/MS	β-Oxoacteoside	Phenolic acids	80824.8	92273.5	89906	40018.7	25501.3	38745.2
MWSmce295	UPLC-MS/MS	1-Arabinosyluracil	Nucleotides and derivatives	639509	728405	671436	681432	777102	657074
mws0847	UPLC-MS/MS	1-Methyladenine	Nucleotides and derivatives	1.35984e+06	1.63394e+06	1.127e+06	1.37702e+06	765008	1.19758e+06
pme3967	UPLC-MS/MS	2-(Dimethylamino)guanosine*	Nucleotides and derivatives	5.16612e+06	6.80152e+06	5.37119e+06	5.5937e+06	4.90809e+06	6.54739e+06
Zmmp002333	UPLC-MS/MS	2-Aminoheptanoic acid	Nucleotides and derivatives	77373.8	96458.4	95403.8	93876.9	47405	75817.1
pmb0374	UPLC-MS/MS	2-Aminopurine	Nucleotides and derivatives	2.55256e+07	1.94264e+07	3.44832e+07	1.55709e+07	1.29864e+07	1.45661e+07
pme3961	UPLC-MS/MS	2'-Deoxyadenosine*	Nucleotides and derivatives	5.67777e+07	3.81029e+07	7.50105e+07	8.47141e+06	5.34542e+06	1.23163e+07
pme3184	UPLC-MS/MS	2'-Deoxyadenosine-5'-monophosphate	Nucleotides and derivatives	1.22374e+06	1.36572e+06	1.42349e+06	1.63051e+06	1.70515e+06	1.48839e+06
pme1194	UPLC-MS/MS	2'-Deoxycytidine	Nucleotides and derivatives	103357	132156	152047	149109	72153.4	103180
pme1373	UPLC-MS/MS	2'-Deoxycytidine-5'-monophosphate	Nucleotides and derivatives	557643	1.10951e+06	116679	1.03077e+06	445818	312013
pme1184	UPLC-MS/MS	2'-Deoxyguanosine	Nucleotides and derivatives	4.82578e+06	4.90916e+06	5.15078e+06	2.62487e+06	1.96697e+06	3.7256e+06
pmc0066	UPLC-MS/MS	2'-Deoxyinosine-5'-monophosphate	Nucleotides and derivatives	8.11146e+06	6.36129e+06	6.14584e+06	3.27626e+06	5.18999e+06	5.92483e+06
pmb2507	UPLC-MS/MS	2-Deoxyribose-1-phosphate	Nucleotides and derivatives	57292.6	113449	120524	252684	641008	419743
pme3882	UPLC-MS/MS	2'-Deoxyuridine	Nucleotides and derivatives	49362	36693.4	41276.3	27558.2	27282.4	27897.9
mws0874	UPLC-MS/MS	3'-Adenylic Acid	Nucleotides and derivatives	2.47458e+06	2.29224e+06	4.1619e+06	4.00016e+06	4.51116e+06	2.97416e+06
Zmmp002106	UPLC-MS/MS	4-methyl-1,5,2,3-dioxadiazinan-2-amine	Others	1.41417e+07	1.85138e+07	9.34834e+06	3.53766e+07	1.72824e+07	2.2255e+07
Lmqp000329	UPLC-MS/MS	5-Aminoimidazole ribonucleotide	Nucleotides and derivatives	1.00449e+06	753014	1.27674e+06	689390	1.00611e+06	697310
pme1474	UPLC-MS/MS	5'-Deoxy-5'-(methylthio)adenosine	Nucleotides and derivatives	3.55804e+07	3.30288e+07	5.39698e+07	6.61647e+07	7.14411e+07	4.83942e+07
MWSmce116	UPLC-MS/MS	5'-Deoxyadenosine*	Nucleotides and derivatives	4.3567e+07	2.95336e+07	5.72914e+07	6.16498e+06	4.15244e+06	9.41713e+06
MWS2910	UPLC-MS/MS	5-Methyl-2'-Deoxycytidine	Nucleotides and derivatives	259872	356140	314601	172725	115465	179363
mws0572	UPLC-MS/MS	5-Methylcytosine	Nucleotides and derivatives	735966	794415	1.01194e+06	415118	320038	494805
Zmmp000969	UPLC-MS/MS	5-Ribofuranosylnicotinamide	Nucleotides and derivatives	1.78023e+07	2.00291e+07	2.02508e+07	1.89107e+07	2.1602e+07	1.89147e+07
MWSslk102	UPLC-MS/MS	6-Chloropurine	Nucleotides and derivatives	5.49868e+06	5.31064e+06	5.55357e+06	6.10059e+06	6.10969e+06	6.13282e+06
MWS4525	UPLC-MS/MS	6-O-methylguanine	Nucleotides and derivatives	5561926	6.5442e+06	5.50378e+06	6.59241e+06	6.58413e+06	6.97239e+06
pme3968	UPLC-MS/MS	7-Methylguanine	Nucleotides and derivatives	200355	241665	228885	211199	157870	220594
MWS2984	UPLC-MS/MS	8-Azaguanine	Nucleotides and derivatives	1.07228e+06	3.67662e+06	1.18476e+06	3.41684e+06	3.34727e+06	2.30909e+06
mws1060	UPLC-MS/MS	9-(Arabinosyl)hypoxanthine	Nucleotides and derivatives	641274	536191	1.01681e+06	537856	787389	584355
Wcjp001256	UPLC-MS/MS	9-Alpha-Ribofuranosyladenine*	Nucleotides and derivatives	3.111e+06	2.57845e+06	4.7798e+06	2.91538e+06	2.25248e+06	2.31732e+06
Zmsp001773	UPLC-MS/MS	9-Arabinosyladenine*	Nucleotides and derivatives	3.46174e+06	2.71555e+06	5.12559e+06	3.2993e+06	2.37222e+06	2.62605e+06
MWSHC2054	UPLC-MS/MS	Adenine	Nucleotides and derivatives	3.04909e+07	3.38705e+07	3.07652e+07	4.00187e+07	4.77635e+07	4.27623e+07
pme0230	UPLC-MS/MS	Adenosine*	Nucleotides and derivatives	3.04549e+06	2.57165e+06	4.53173e+06	2.76289e+06	2.19682e+06	2.24233e+06
Zmjn001030	UPLC-MS/MS	Adenosine 2'-Phosphate	Nucleotides and derivatives	552951	650620	917405	689827	816194	543163
pme2117	UPLC-MS/MS	Adenosine 5'-diphosphate	Nucleotides and derivatives	1.49944e+07	1.42729e+07	1.87236e+07	2.60889e+07	2.12256e+07	1.90642e+07
pmb0981	UPLC-MS/MS	Adenosine 5'-monophosphate	Nucleotides and derivatives	8.21295e+06	6.47033e+06	1.05107e+07	9.38242e+06	9.56689e+06	7.54362e+06
pme1173	UPLC-MS/MS	Allopurinol	Nucleotides and derivatives	365749	634517	415930	595586	517117	448396
MWS2027	UPLC-MS/MS	Barbituric acid;Malonylurea;2,4,6-Pyrimidinetrione	Others	2.41228e+06	2.15287e+06	2.1348e+06	1.71528e+06	1.33661e+06	1.89167e+06
mws1715	UPLC-MS/MS	Cordycepin (3'-Deoxyadenosine)*	Nucleotides and derivatives	3.51051e+07	2.35537e+07	4.44993e+07	4.9445e+06	3.3991e+06	7.3195e+06
MWSmce333	UPLC-MS/MS	Crotonoside; 2-Hydroxyadenosine	Nucleotides and derivatives	1.78374e+06	2.09612e+06	1.89565e+06	2.11762e+06	1.36339e+06	1.90902e+06
ML10180524	UPLC-MS/MS	Cytarabine	Nucleotides and derivatives	647097	777462	935716	741573	466518	707320
pme3732	UPLC-MS/MS	Cytidine	Nucleotides and derivatives	387349	419215	467281	388544	287940	358458
MWSslk257	UPLC-MS/MS	Cytidine 5'-monophosphate(Cytidylic acid)	Nucleotides and derivatives	906981	742797	1.4315e+06	1.02137e+06	1.47924e+06	1.02637e+06
mws0255	UPLC-MS/MS	Cytosine	Nucleotides and derivatives	304960	271718	374863	352906	326274	256682
MWS5083	UPLC-MS/MS	Flavin Single Nucleotide(FMN)	Nucleotides and derivatives	501069	487473	519171	703555	600423	557608
pme1109	UPLC-MS/MS	Guanine	Nucleotides and derivatives	1.22885e+07	4.96834e+07	1.2662e+07	4.96968e+07	4.39971e+07	2.60544e+07
pme1178	UPLC-MS/MS	Guanosine	Nucleotides and derivatives	3.06058e+07	2.8994e+07	3.93879e+07	3.24858e+07	2.827e+07	2.72478e+07
mws0609	UPLC-MS/MS	Guanosine 3',5'-cyclic monophosphate	Nucleotides and derivatives	1.05829e+06	546771	1.50923e+06	312554	293967	569073
pmb0998	UPLC-MS/MS	Guanosine 5'-monophosphate	Nucleotides and derivatives	1.91379e+06	1.29477e+06	2.47701e+06	1.74309e+06	1.68565e+06	1.52893e+06
pme0033	UPLC-MS/MS	Hypoxanthine	Nucleotides and derivatives	804675	1.18733e+06	834663	1.23445e+06	1.21723e+06	995417
pmb0532	UPLC-MS/MS	Inosine 5'-monophosphate	Nucleotides and derivatives	454273	335024	587005	584976	615436	473068
MWS5173	UPLC-MS/MS	Isocytosine	Nucleotides and derivatives	455009	534164	540873	601896	608296	674074
pme0183	UPLC-MS/MS	Isoguanine	Nucleotides and derivatives	8.82639e+06	1.17201e+07	1.34661e+07	1.08266e+07	1.01111e+07	8.82624e+06
pmb0964	UPLC-MS/MS	Isopentenyladenine-7-N-glucoside	Nucleotides and derivatives	4.08952e+06	4.21727e+06	4.87318e+06	4.78509e+06	6.08321e+06	5.09577e+06
mws0981	UPLC-MS/MS	Isoxanthopterin	Nucleotides and derivatives	11417.7	17428.5	17473	27532.4	31125.2	21757
Lmcp002302	UPLC-MS/MS	N6-(2-Hydroxyethyl)adenosine*	Nucleotides and derivatives	5.16612e+06	6.80152e+06	5.37119e+06	5.5937e+06	4.90809e+06	6.54739e+06
MWS4354	UPLC-MS/MS	N6-methyladenosine	Nucleotides and derivatives	90596.9	77459.3	83778.1	96753	63401.2	93572.6
pmb0197	UPLC-MS/MS	N7-Methylguanosine	Nucleotides and derivatives	452715	549151	614636	270623	205411	404335
pme2651	UPLC-MS/MS	NADP (Nicotinamide adenine dinucleotide phosphate)	Nucleotides and derivatives	52807.8	48730.1	59509.7	57641.2	111215	83201.7
pmb0530	UPLC-MS/MS	Nicotinic acid adenine dinucleotide	Nucleotides and derivatives	5.43738e+06	7.79168e+06	9.08642e+06	1.75243e+07	1.94703e+07	1.41173e+07
pmf0289	UPLC-MS/MS	Riboprine	Nucleotides and derivatives	59386.7	74899.6	70507.2	37589.1	31675	48193.6
pmc0281	UPLC-MS/MS	Ribosyladenosine	Nucleotides and derivatives	3.95428e+06	4.68907e+06	4.45985e+06	4.56663e+06	3.95261e+06	4.19398e+06
pme3337	UPLC-MS/MS	Succinyladenosine	Nucleotides and derivatives	1.78038e+07	2.01118e+07	1.63247e+07	1.37892e+07	1.40635e+07	2.41324e+07
pme0264	UPLC-MS/MS	Thymidine	Nucleotides and derivatives	172915	127858	154209	110903	63888	127241
pme0257	UPLC-MS/MS	Uracil	Nucleotides and derivatives	1.45274e+07	1.59865e+07	1.36305e+07	1.20182e+07	9.99758e+06	1.51389e+07
mws0248	UPLC-MS/MS	Uridine	Nucleotides and derivatives	215779	256099	162378	303284	327549	277024
pme3007	UPLC-MS/MS	Uridine 5'-diphosphate	Nucleotides and derivatives	152443	218674	278795	356198	324694	292611
pmb2922	UPLC-MS/MS	Uridine 5'-diphospho-D-glucose	Nucleotides and derivatives	2.91129e+06	3.71256e+06	3.55605e+06	5.71343e+06	7.79996e+06	5.36709e+06
Lmqn000780	UPLC-MS/MS	Uridine 5'-diphospho-N-acetylglucosamine	Nucleotides and derivatives	44441.3	52655	55062.3	70919.6	94121.3	78666.1
pme3188	UPLC-MS/MS	Uridine 5'-monophosphate	Nucleotides and derivatives	1.99712e+06	1.26473e+06	2.90368e+06	1.05963e+06	1.39381e+06	1.30556e+06
Zmfn000481	UPLC-MS/MS	Uridine-5'-Diphosphate-D-Xylose	Nucleotides and derivatives	586591	561059	637014	760093	855878	711206
mws1409	UPLC-MS/MS	Uridine-5'-diphosphoglucuronic acid	Nucleotides and derivatives	155903	255163	522554	382152	671299	410473
Zmjp000966	UPLC-MS/MS	Vidarabine*	Nucleotides and derivatives	3.38516e+06	2.79893e+06	5.10269e+06	2.89335e+06	2.49582e+06	2.39381e+06
pme0256	UPLC-MS/MS	Xanthine	Nucleotides and derivatives	23641.3	27401.5	11451.7	26543.9	33624.8	25461.7
mws0668	UPLC-MS/MS	Xanthosine	Nucleotides and derivatives	2.44673e+06	2.33412e+06	3.18261e+06	2.15701e+06	2.12359e+06	2.15042e+06
mws0675	UPLC-MS/MS	β-Nicotinamide mononucleotide	Nucleotides and derivatives	2.3918e+06	3.27761e+06	5.26415e+06	4.97082e+06	5.73435e+06	4.11748e+06
Xmgp006913	UPLC-MS/MS	2,4,2',4'-tetrahydroxy-3'-prenylchalcone	Flavonoids	1.05871e+06	1.87509e+06	1.22404e+06	2.21897e+06	2.1733e+06	2.32961e+06
Zmpn002440	UPLC-MS/MS	3,4,2',4',6'-Pentahydroxychalcone	Flavonoids	88169	106264	1.60539e+06	47773.1	51909.3	78577.3
Zbtn005022	UPLC-MS/MS	3-Hydroxyphloretin-4'-O-glucoside	Flavonoids	154936	177543	151248	122976	133127	168870
Hmln006813	UPLC-MS/MS	4'-hydroxy-2,4,6-trimethoxydihydrochalcone	Flavonoids	28600.9	40343.8	32127.3	18312.7	9797.53	29477.5
HJN055	UPLC-MS/MS	Dihydrocharcone-4'-O-glucoside*	Flavonoids	71428.9	152493	142086	111120	60652.6	135402
pme2960	UPLC-MS/MS	Naringenin chalcone; 2',4,4',6'-Tetrahydroxychalcone*	Flavonoids	412745	322277	602269	260378	230277	300114
Zbpn004791	UPLC-MS/MS	Phloretin-2'-O-(6''-O-glucoside)glucoside	Flavonoids	49635.9	40471.9	57139	17459.7	41680	38460
mws2118	UPLC-MS/MS	Phloretin-2'-O-glucoside (Phlorizin)	Flavonoids	33340	101120	84787.7	87300.1	56691.9	95005.4
Zbpn005555	UPLC-MS/MS	Phloretin-4'-O-glucoside (Trilobatin)*	Flavonoids	73600.8	212230	119172	104888	57818.7	112134
Hmpn005101	UPLC-MS/MS	Sieboldin	Flavonoids	1.20134e+06	3.49224e+06	1.66838e+06	1018635	640902	3.47023e+06
Hmqn003268	UPLC-MS/MS	5,7,3',4',5'-Pentahydroxydihydroflavone	Flavonoids	165471	189702	1.90679e+06	158279	113712	229278
Lahp005029	UPLC-MS/MS	5-hydroxy-1,7-di-(4-hydroxyphenyl)-1-heptene-3-ketone	Others	89876	62503.8	46012.1	69876.2	68664.4	46475.9
pme3475	UPLC-MS/MS	Butin; 7,3',4'-Trihydroxyflavanone*	Flavonoids	327951	279457	528819	265327	218756	250484
HJN090	UPLC-MS/MS	Butin-7-O-glucoside*	Flavonoids	582468	1.01324e+06	586833	395880	217253	599188
mws0064	UPLC-MS/MS	Eriodictyol (5,7,3',4'-Tetrahydroxyflavanone)*	Flavonoids	125614	139289	1.57506e+06	54969.7	48700	99660.2
HJN086	UPLC-MS/MS	Eriodictyol-3'-O-glucoside*	Flavonoids	1.12214e+06	1.6126e+06	1.77312e+06	531994	194426	1.10349e+06
Zbnn005416	UPLC-MS/MS	Eriodictyol-7-O-(6''-acetyl)glucoside	Flavonoids	36971.6	76891.3	162047	3829.4	6902.91	43245.3
mws1519	UPLC-MS/MS	Eriodictyol-7-O-Rutinoside (Eriocitrin)	Flavonoids	780351	912313	861751	740255	501786	933050
MWSHY0049	UPLC-MS/MS	Hesperetin	Flavonoids	367946	553716	595119	367125	320078	472837
Zbhp004510	UPLC-MS/MS	Hesperetin-3'-O-glucoside	Flavonoids	1.20966e+07	3.3275e+07	2.37328e+07	1.51117e+07	1.23882e+07	3.22809e+07
pme1598	UPLC-MS/MS	Hesperetin-5-O-glucoside	Flavonoids	434217	1.03474e+06	673756	481991	376239	1.10997e+06
Zbsp005715	UPLC-MS/MS	Hesperetin-7-O-(6''-malonyl)glucoside	Flavonoids	583387	1.0785e+06	1.05112e+06	376957	520056	879650
Lmzp002365	UPLC-MS/MS	Hesperetin-7-O-glucoside	Flavonoids	320541	1.59678e+06	1.4832e+06	861174	730966	2.2502e+06
MWSHY0019	UPLC-MS/MS	Hesperetin-7-O-neohesperidoside(Neohesperidin)*	Flavonoids	39712.8	44557	41680	49101.2	60449	42253.4
MWSHY0116	UPLC-MS/MS	Hesperetin-7-O-rutinoside (Hesperidin)*	Flavonoids	59940.8	196055	113385	57231	54079.1	30809.9
pme1611	UPLC-MS/MS	Isohemiphloin	Flavonoids	165042	304463	159188	131729	145286	258623
Labp005025	UPLC-MS/MS	Malonyl isoSakuranin	Flavonoids	1.5989e+06	2.06941e+06	2.2759e+06	551774	437590	1.04174e+06
Lmcn005735	UPLC-MS/MS	Methylhesperidin	Flavonoids	99448.5	136115	102593	70259.4	68314.2	96476.1
pme0376	UPLC-MS/MS	Naringenin (5,7,4'-Trihydroxyflavanone)*	Flavonoids	155592	129375	279521	97727.8	83572	109236
HJN087	UPLC-MS/MS	Naringenin-4'-O-glucoside*	Flavonoids	647583	1.24204e+06	687654	448008	321780	828564
mws1179	UPLC-MS/MS	Naringenin-7-O-glucoside (Prunin)	Flavonoids	27148.6	60895.8	59060.7	66223.2	46329.9	60525.3
WaYn005089	UPLC-MS/MS	Neosakuranin	Flavonoids	179065	352334	345218	266920	290300	320577
mws1454	UPLC-MS/MS	Persicoside	Flavonoids	186859	641643	266106	382535	345568	693639
mws0914	UPLC-MS/MS	3,5,7-Trihydroxyflavanone (Pinobanksin)*	Flavonoids	155592	129375	279521	97727.8	83572	109236
MWSHY0163	UPLC-MS/MS	Aromadendrin (Dihydrokaempferol)	Flavonoids	840213	1.20314e+06	1.26974e+06	125792	76594.7	442108
Lmtn002796	UPLC-MS/MS	Aromadendrin-7-O-glucoside	Flavonoids	3.21394e+07	4.34447e+07	3.64808e+07	3.29329e+07	2.46241e+07	3.8567e+07
Cmsp004086	UPLC-MS/MS	Dihydrokaempferide	Flavonoids	5.03049e+06	1.42533e+07	9.30525e+06	6.46708e+06	4.72989e+06	1.55763e+07
Lmmn004625	UPLC-MS/MS	Dihydrokaempferol-7-O-glucoside*	Flavonoids	1.12214e+06	1.6126e+06	1.77312e+06	531994	194426	1.10349e+06
mws1000	UPLC-MS/MS	Fustin	Flavonoids	936561	2.46318e+06	1.73143e+06	636168	369004	3.5003e+06
mws0044	UPLC-MS/MS	Taxifolin(Dihydroquercetin)	Flavonoids	520915	708113	12963205	560148	490614	719712
Xmsn002700	UPLC-MS/MS	Taxifolin-3'-O-glucoside	Flavonoids	1.30281e+06	2.92939e+06	2.11119e+06	1.51972e+06	874666	3.04601e+06
Lmqn006260	UPLC-MS/MS	2',3',4',5,7-Pentahydroxyflavone*	Flavonoids	1.0703e+06	1.90059e+06	1.81056e+06	558548	556922	1.51284e+06
Lmtp003948	UPLC-MS/MS	3',5',5,7-Tetrahydroxy-4'-methoxyflavanone-3'-O-glucoside	Flavonoids	195414	144570	222915	107854	97850.8	95035
Zbsp003857	UPLC-MS/MS	3'-O-Methyltricetin-5-O-glucoside*	Flavonoids	716728	1860410	957883	1294190	802925	1.03429e+06
Zbsp004450	UPLC-MS/MS	3'-O-Methyltricetin-7-O-glucoside	Flavonoids	492917	592405	515157	377477	469379	505564
pmp000004	UPLC-MS/MS	4',5,7-Trihydroxy-3',6-dimethoxyflavone (Jaceosidin)	Flavonoids	58376.8	45844.3	60375.4	35911.5	33666.6	36499.1
MWSslk146	UPLC-MS/MS	4'-O-Glucosylvitexin	Flavonoids	122349	197960	154815	185638	82507.9	117714
Zmjp004852	UPLC-MS/MS	5,6,3',4'-Tetrahydroxy-3,7-dimethoxyflavone-6-O-glucoside*	Flavonoids	263525	198084	139071	348625	320871	152430
Zmhp002714	UPLC-MS/MS	5,6,7-Tetrahydroxy-8-methoxyflavone*	Flavonoids	509753	399169	579905	191336	194811	285623
Zmhn003257	UPLC-MS/MS	5,7,2'-Trihydroxy-8-methoxyflavone*	Flavonoids	2.0204e+06	1.76466e+06	2.73924e+06	1.00181e+06	704182	1.3081e+06
MWSHY0047	UPLC-MS/MS	5,7,4'-Trimethoxyflavone	Flavonoids	92451.9	71267.7	86828	57814.7	62508	93828.2
Zmhp002814	UPLC-MS/MS	5,7,8-Tetrahydroxy-6-methoxyflavone*	Flavonoids	550520	371260	542090	182825	69017.1	175754
Zmhp003514	UPLC-MS/MS	6,7,8-Tetrahydroxy-5-methoxyflavone*	Flavonoids	1.26886e+06	1.17958e+06	1.73018e+06	828106	627818	1.04432e+06
Hmcn002875	UPLC-MS/MS	6-Hydroxyluteolin	Flavonoids	18157.1	28045.1	25687.4	18257.1	16722.8	33477.3
MWS20148	UPLC-MS/MS	Apigenin-4'-O-glucoside*	Flavonoids	806234	691691	1.13104e+06	408771	184440	800886
Lmtp002942	UPLC-MS/MS	Apigenin-6,8-di-C-arabinoside*	Flavonoids	104370	196908	205572	66731.4	124017	135917
mws1073	UPLC-MS/MS	Apigenin-6,8-di-C-glucoside (Vicenin-2)	Flavonoids	931609	797835	1.15472e+06	509092	334804	581274
Lmtp002474	UPLC-MS/MS	Apigenin-6-C-(2''-glucosyl)arabinoside	Flavonoids	517962	523267	641351	446267	332997	537766
pmp000237	UPLC-MS/MS	Apigenin-6-C-(2''-glucuronyl)xyloside	Flavonoids	4.13326e+06	9.82512e+06	4.93505e+06	1.61928e+06	1.09159e+06	9.50706e+06
Lmnp102580	UPLC-MS/MS	Apigenin-6-C-(2''-xylosyl)glucoside*	Flavonoids	36203.6	53239.9	44054.2	71753.1	93370	73833.7
Lmtp002822	UPLC-MS/MS	Apigenin-6-C-arabinoside-8-C-xyloside*	Flavonoids	96558.7	103661	149146	58920.1	66685	180969
MWSHY0008	UPLC-MS/MS	Apigenin-6-C-glucoside (Isovitexin)*	Flavonoids	306214	439518	429893	426934	324633	479833
Zbsp004060	UPLC-MS/MS	Apigenin-6-C-xyloside-8-C-arabinoside	Flavonoids	99475.7	257650	236170	97718.1	96705	192976
Lmpp003930	UPLC-MS/MS	Apigenin-7-O-(6''-p-Coumaryl)glucoside	Flavonoids	8.78204e+06	1.13881e+07	6.9033e+06	1.7509e+06	1.23104e+06	1.17244e+07
MWSHY0189	UPLC-MS/MS	Apigenin-7-O-glucoside(Cosmosiin)*	Flavonoids	806234	691691	1.13104e+06	408771	184440	800886
MWSmce498	UPLC-MS/MS	Apigenin-7-O-neohesperidoside (Rhoifolin)*	Flavonoids	4.15423e+06	9.205e+06	7.80877e+06	1.42779e+06	950349	9.19524e+06
pme0368	UPLC-MS/MS	Apigenin-7-O-rutinoside (Isorhoifolin)*	Flavonoids	9.3029e+06	1.06667e+07	1.65285e+07	2.26481e+06	1.55088e+06	2.1136e+07
Lmtp002642	UPLC-MS/MS	Apigenin-8-C-(2''-glucosyl)arabinoside	Flavonoids	158625	175781	263855	179418	97154.2	139211
Lmnp202580	UPLC-MS/MS	Apigenin-8-C-(2''-xylosyl)glucoside*	Flavonoids	39041.6	91700	128395	86700	98237.1	63180.2
pmb0681	UPLC-MS/MS	Apigenin-8-C-Arabinoside	Flavonoids	43138.1	30321.5	56979	71900.6	49045.9	47505.9
MWSHY0181	UPLC-MS/MS	Apigenin-8-C-Glucoside (Vitexin)*	Flavonoids	286407	409758	487920	422418	276532	483466
MWSHY0057	UPLC-MS/MS	Baicalin	Flavonoids	31053.7	15005	29868.5	35768	102448	33335.4
Zmxp002867	UPLC-MS/MS	Chrysoeriol-5,7-di-O-glucoside	Flavonoids	50603.3	93370	62571	80246.4	96705	69399.8
pmb2999	UPLC-MS/MS	Chrysoeriol-5-O-glucoside	Flavonoids	1.12261e+06	2.2151e+06	1.44807e+06	1.78537e+06	1.41257e+06	2.35333e+06
pmp000127	UPLC-MS/MS	Chrysoeriol-6,8-di-C-glucoside	Flavonoids	245215	166286	235105	161765	108724	231860
Zbsn005918	UPLC-MS/MS	Chrysoeriol-7-O-(6''-acetyl)glucoside*	Flavonoids	129249	82588.9	169435	62549.5	45770.7	73398.9
pmb0608	UPLC-MS/MS	Chrysoeriol-7-O-(6''-malonyl)glucoside	Flavonoids	1.07463e+07	1.09555e+07	1.27258e+07	6.01635e+06	4.94987e+06	8.39191e+06
pmb3012	UPLC-MS/MS	Chrysoeriol-7-O-glucoside	Flavonoids	874083	1.91173e+06	1.20549e+06	1.56139e+06	1.37193e+06	2.28592e+06
Zbsp004707	UPLC-MS/MS	Chrysoeriol-7-O-rutinoside*	Flavonoids	1.36129e+06	1.9447e+06	1.55443e+06	1.78311e+06	1.42676e+06	1.88398e+06
mws0058	UPLC-MS/MS	Diosmetin (5,7,3'-Trihydroxy-4'-methoxyflavone)*	Flavonoids	2.13692e+06	1.76921e+06	2.70531e+06	1.06354e+06	735126	1.36484e+06
pmp000579	UPLC-MS/MS	Diosmetin-7-O-galactoside*	Flavonoids	6.35328e+06	1.04461e+07	9.18182e+06	7.94603e+06	5.89368e+06	1.00475e+07
Hmmp004965	UPLC-MS/MS	Diosmetin-7-O-glucoside*	Flavonoids	6.62008e+06	1.21449e+07	1.01666e+07	8.92209e+06	6.85938e+06	1.09887e+07
pmp001080	UPLC-MS/MS	Diosmetin-7-O-Neohesperidoside (Neodiosmin)*	Flavonoids	575092	798589	601203	695242	614520	669522
MWSHY0190	UPLC-MS/MS	Diosmetin-7-O-rutinoside (Diosmin)*	Flavonoids	1.47034e+06	2.01163e+06	1.70336e+06	1.7968e+06	1.51113e+06	1.91043e+06
MWSHY0069	UPLC-MS/MS	Hispidulin (5,7,4'-Trihydroxy-6-methoxyflavone)*	Flavonoids	1.15108e+06	1.10524e+06	1.52235e+06	761401	587253	1.10222e+06
MWSslk237	UPLC-MS/MS	Hispidulin-7-O-glucoside(Homoplantaginin)*	Flavonoids	6.25571e+06	1.1374e+07	9.68974e+06	8.16216e+06	6.22187e+06	9.83751e+06
Lmbn006032	UPLC-MS/MS	Hypolaetin	Flavonoids	65178.9	89237.7	155462	35805.9	39703.5	62075.1
mws1292	UPLC-MS/MS	Isoschaftoside	Flavonoids	352851	343609	501211	436100	205960	465879
Hmbp002730	UPLC-MS/MS	Isoscutellarein	Flavonoids	60885.3	180687	157607	83343.7	89723.3	132019
Smhp004476	UPLC-MS/MS	Isovitexin-2''-O-xyloside*	Flavonoids	56685	74542.7	70350.7	102950	61079.9	71702.6
Lmfn001893	UPLC-MS/MS	Leucocyanidin	Flavonoids	222917	539344	254954	136838	126312	421720
pme0088	UPLC-MS/MS	Luteolin (5,7,3',4'-Tetrahydroxyflavone)	Flavonoids	106912	215270	287395	95125.3	60830.4	231189
MWS20147	UPLC-MS/MS	Luteolin-3'-O-glucoside*	Flavonoids	541347	1.89622e+06	988803	1.17435e+06	807833	1.68485e+06
Hmpp003270	UPLC-MS/MS	Luteolin-4'-O-glucoside*	Flavonoids	5.52173e+06	5.08216e+06	6.18072e+06	2.78978e+06	1.7191e+06	5.70092e+06
Zbsp002894	UPLC-MS/MS	Luteolin-6,8-di-C-glucoside	Flavonoids	99693.2	165131	173119	125421	84664.1	107561
MWSHY0016	UPLC-MS/MS	Luteolin-6-C-glucoside (Isoorientin)*	Flavonoids	658855	1.22001e+06	2.06961e+06	322660	212099	1.67745e+06
Lmnp002413	UPLC-MS/MS	Luteolin-6-C-glucoside-7-O-rhamnoside	Flavonoids	69701.3	117996	123886	132909	8340	103995
Zmxp003107	UPLC-MS/MS	Luteolin-7,3'-di-O-glucoside	Flavonoids	6400.26	63350	22026	20005	18340	46401.9
pmb3014	UPLC-MS/MS	Luteolin-7-O-(6''-eudesmyl)glucoside	Flavonoids	479375	1.27561e+06	402526	52989.4	50520.8	132870
pmp000587	UPLC-MS/MS	Luteolin-7-O-(6''-malonyl)glucoside*	Flavonoids	142375	207183	215989	111206	48062.8	172008
MWSHY0104	UPLC-MS/MS	Luteolin-7-O-glucoside (Cynaroside)*	Flavonoids	1079080	1.53872e+06	1718645	984472	561792	1.40554e+06
pmb0566	UPLC-MS/MS	Luteolin-7-O-glucoside-5-O-arabinoside	Flavonoids	55641	94757.2	83224.1	138405	44291.2	78766.9
MWSHY0080	UPLC-MS/MS	Luteolin-7-O-neohesperidoside (Lonicerin)*	Flavonoids	124556	69919.4	157582	33340	20005	52804.4
pmp000593	UPLC-MS/MS	Luteolin-7-O-rutinoside*	Flavonoids	124556	69919.4	157582	33340	20005	52804.4
mws1299	UPLC-MS/MS	Luteolin-8-C-glucoside (Orientin)*	Flavonoids	1.13235e+06	955541	1.52888e+06	648159	464894	1.39943e+06
Lmtn002997	UPLC-MS/MS	Mearnsetin-3-O-glucoside	Flavonoids	142670	155922	152779	109724	111498	171651
Hmgp002036	UPLC-MS/MS	Nepetin-7-O-glucoside(Nepitrin)*	Flavonoids	2.59391e+06	5.60477e+06	4.07519e+06	3.37199e+06	2.57255e+06	7.59315e+06
mws0043	UPLC-MS/MS	Nobiletin (5,6,7,8,3',4'-Hexamethoxyflavone)	Flavonoids	45629.1	43718.8	241864	88889.6	56162.8	53834.1
pmb0631	UPLC-MS/MS	Orientin-6-C-arabinoside	Flavonoids	31675	29312.5	48469.9	26533	29561.5	59913.1
Hmzp003994	UPLC-MS/MS	Pedaliin*	Flavonoids	684200	1752385	1.0829e+06	1302600	832678	931111
Zbhn006453	UPLC-MS/MS	Pedalitin	Flavonoids	19686.6	23374.3	44337.1	21217.3	6879.81	29645.8
Lmdp006732	UPLC-MS/MS	Scutellarein-4'-methyl ether (5,6,7-Trihydroxy-4'-methoxyflavone)	Flavonoids	92701	100233	153582	57095.8	56829.6	86867.6
Zmzp004111	UPLC-MS/MS	Selagin	Flavonoids	917836	1.18155e+06	1.15492e+06	954525	1.04277e+06	1.12447e+06
mws0920	UPLC-MS/MS	Tricetin (5,7,3',4',5'-Pentahydroxyflavone)	Flavonoids	593971	607384	783967	420813	335105	553654
Wayn004603	UPLC-MS/MS	Tricetin 3'-glucuronide*	Flavonoids	64194.5	103803	71250.1	41001.4	72459.5	59964
Lmzp004885	UPLC-MS/MS	Tricin (5,7,4'-Trihydroxy-3',5'-dimethoxyflavone)	Flavonoids	41970.5	38577.5	62640.1	31815.9	28689.6	44785.1
pmb0746	UPLC-MS/MS	Tricin-4'-O-(guaiacylglycerol)ether	Flavonoids	21214	19016.1	28775.6	38240.6	25531.2	18218.3
pmb1312	UPLC-MS/MS	Tricin-4'-O-(guaiacylglycerol)ether-7-O-glucoside	Flavonoids	86401	100254	87364.7	92664.4	95927.1	97830.3
pmb0736	UPLC-MS/MS	Tricin-7-O-Glucoside	Flavonoids	571626	789365	697476	736605	554498	687397
Zbsn003878	UPLC-MS/MS	Vicenin-3	Flavonoids	417856	703251	560476	802614	472537	752505
pmp001106	UPLC-MS/MS	Vitexin-2''-O-glucoside	Flavonoids	595811	408866	613189	456698	474470	396477
Zmjp003463	UPLC-MS/MS	Vitexin-2''-O-xyloside	Flavonoids	60721.3	86952.6	100343	65059.5	89896.5	98316.6
Zmpp002571	UPLC-MS/MS	3,3',4',5',7-Pentahydroxyflavone; Robinetin	Flavonoids	3.33039e+07	3.60482e+07	4.13731e+07	2.01446e+07	1.60936e+07	2.39485e+07
mws0917	UPLC-MS/MS	3,7-Di-O-methylquercetin	Flavonoids	54154.3	52926.2	32712.4	33919.3	38569.1	50712.3
Zblp004717	UPLC-MS/MS	3'-methoxyquercetin-3-O-L-rhamnosyl(1→2)-glucopyranoside*	Flavonoids	160341	144731	177008	94119.2	308670	120868
Lmcp004624	UPLC-MS/MS	3-Methylkaempferol	Flavonoids	46482.1	63574.9	71003.4	60236.4	14704.2	66115.8
Lmmn004912	UPLC-MS/MS	3-O-Methylquercetin	Flavonoids	46365.4	41789.8	32065.9	18756.7	11281.1	32857
Lmjp003655	UPLC-MS/MS	6-C-MethylKaempferol-3-glucoside*	Flavonoids	6.10185e+06	1.14038e+07	9.71536e+06	8.43394e+06	6.42581e+06	1.01114e+07
Lmmp002963	UPLC-MS/MS	6-C-Methylquercetin-3-O-rutinoside*	Flavonoids	31297.7	98370	46355.5	41680	43653.1	140075
Zmhp102730	UPLC-MS/MS	6-Hydroxykaempferol-3,6-O-Diglucoside	Flavonoids	71690	59160.8	130591	104333	162701	70020
pmp001309	UPLC-MS/MS	6-Hydroxykaempferol-7-O-glucoside	Flavonoids	1.92295e+06	5.47147e+06	3.40754e+06	3.78593e+06	2.80404e+06	4.65935e+06
Lmjp003295	UPLC-MS/MS	6-Methoxykaempferol-3-O-glucoside*	Flavonoids	5.17637e+06	4.62947e+06	5.47654e+06	5.81211e+06	2.96625e+06	6.04524e+06
Lmpn006208	UPLC-MS/MS	8-Methoxykaempferol-7-O-rhamnoside	Flavonoids	1.2425e+07	1.12295e+07	1.42356e+07	5.0422e+06	4.32712e+06	6.57192e+06
mws2186	UPLC-MS/MS	Avicularin(Quercetin-3-O-α-L-arabinofuranoside)*	Flavonoids	41680	287305	145354	140658	73052.5	68355
mws1173	UPLC-MS/MS	Garbanzol	Flavonoids	69104.1	80030.2	86203.3	63407.9	49886.5	29492.4
Zmhp003784	UPLC-MS/MS	Gossypetin-7-O-(3''-glucosyl)rhamnoside; Rhodioflavonoside	Flavonoids	321854	406286	470095	311986	144184	409411
Zmhp004034	UPLC-MS/MS	Gossypetin-7-O-rhamnoside; Rhodiolgin	Flavonoids	3.24543e+06	9.80905e+06	5.75208e+06	6.5373e+06	4.64717e+06	8.17428e+06
Lmmp003271	UPLC-MS/MS	Gossypetin-8-O-glucoside	Flavonoids	158895	141465	153801	162587	85960.1	236752
mws1326	UPLC-MS/MS	Herbacetin	Flavonoids	25918.2	46829.7	34292	9634	14504.3	20123.6
Zmhp003716	UPLC-MS/MS	Herbacetin-7-O-rhamnoside-8-O-glucoside; Rhodionidin*	Flavonoids	215080	302635	256518	162215	129710	237651
mws0066	UPLC-MS/MS	Isorhamnetin; 3'-Methoxy-3,4',5,7-Tetrahydroxyflavone	Flavonoids	772855	958064	920369	375626	306158	670137
Hmcp001578	UPLC-MS/MS	Isorhamnetin-3,7-O-diglucoside	Flavonoids	51680	27927.8	49236.8	98370	98370	71690
Zbpp002024	UPLC-MS/MS	Isorhamnetin-3-O-(6''-acetylglucoside)	Flavonoids	33550.2	95368.1	68355	76690	27018.4	142767
Zbpp002027	UPLC-MS/MS	Isorhamnetin-3-O-(6''-malonyl)glucoside*	Flavonoids	4.59762e+06	1.01028e+07	6.03532e+06	6.55641e+06	5.81981e+06	9.99555e+06
Hmcp001947	UPLC-MS/MS	Isorhamnetin-3-O-(6''-malonyl)glucoside-7-O-rhamnoside	Flavonoids	270402	143104	113903	1614100	289634	250320
Hmcp002316	UPLC-MS/MS	Isorhamnetin-3-O-arabinoside	Flavonoids	34586.6	60339.1	46365.4	39612.9	37585.8	40327.8
Zbpp001992	UPLC-MS/MS	Isorhamnetin-3-O-Glucoside*	Flavonoids	3.08569e+06	8.69163e+06	5.36795e+06	4.57411e+06	2.76489e+06	6.86449e+06
MWSHY0064	UPLC-MS/MS	Isorhamnetin-3-O-neohesperidoside*	Flavonoids	658190	251895	135408	107118	186795	112425
Hmcp002539	UPLC-MS/MS	Isorhamnetin-3-O-rhamnoside	Flavonoids	634324	944128	912495	315652	258094	384661
Zbpp001877	UPLC-MS/MS	Isorhamnetin-3-O-rutinoside (Narcissin)*	Flavonoids	70281.3	58869.5	24213.2	52066.7	23673	43781.8
Hmcp002207	UPLC-MS/MS	Isorhamnetin-7-O-glucoside (Brassicin)*	Flavonoids	3.57425e+06	4.5852e+06	4.44243e+06	3.72985e+06	4.45373e+06	7.22327e+06
Lmcp003788	UPLC-MS/MS	Isotamarixin*	Flavonoids	716728	1860410	957883	1294190	802925	1.03429e+06
Zbjn005825	UPLC-MS/MS	Kaempferide-3-O-(6'-O-acetyl)glucoside*	Flavonoids	120282	104694	161422	76973.8	50491.7	75187.3
MWSHY0201	UPLC-MS/MS	Kaempferol-3,7-O-dirhamnoside (Kaempferitrin)	Flavonoids	1.20957e+07	1.66332e+07	1.9965e+07	4.02844e+06	2.63128e+06	2.57105e+07
Lmdp004892	UPLC-MS/MS	Kaempferol-3-O-(6''-malonyl)galactoside*	Flavonoids	575279	883690	807373	376825	275289	678088
Lmmp003817	UPLC-MS/MS	Kaempferol-3-O-(6''-malonyl)glucoside*	Flavonoids	602734	967207	794841	413933	292705	724701
Lmmn003398	UPLC-MS/MS	Kaempferol-3-O-(6''-O-acetyl)glucoside	Flavonoids	723147	1.06319e+06	1.15322e+06	259738	219146	559962
pmn001637	UPLC-MS/MS	Kaempferol-3-O-arabinoside (Juglanin)	Flavonoids	11339	30919	15612.8	26593.4	9263.3	20366.6
mws0913	UPLC-MS/MS	Kaempferol-3-O-galactoside (Trifolin)	Flavonoids	532233	1.09031e+06	678867	770591	520275	931656
MWSslk254	UPLC-MS/MS	Kaempferol-3-O-glucorhamnoside*	Flavonoids	63593.3	109671	263580	108652	96784.4	115755
MWSHY0136	UPLC-MS/MS	Kaempferol-3-O-glucoside (Astragalin)*	Flavonoids	5.55089e+06	5.00494e+06	5.74604e+06	2.13633e+06	1452883	4.51372e+06
Lmsp004670	UPLC-MS/MS	Kaempferol-3-O-glucoside-7-O-rhamnoside*	Flavonoids	132449	77447.7	173731	40010	45010	33340
Lmwp003442	UPLC-MS/MS	Kaempferol-3-O-mannoside（Amoenin）	Flavonoids	1.04539e+06	565913	3.22621e+06	516140	373845	911637
mws0919	UPLC-MS/MS	Kaempferol-3-O-rhamnoside (Afzelin)(Kaempferin)	Flavonoids	190827	528132	288874	407403	187330	347837
MWSHY0050	UPLC-MS/MS	Kaempferol-3-O-rutinoside(Nicotiflorin)*	Flavonoids	84169.8	243369	126730	141771	178450	270260
Xmyp005654	UPLC-MS/MS	Kaempferol-4'-O-glucoside*	Flavonoids	5.42789e+06	5.00791e+06	5.26218e+06	2.97558e+06	1.57148e+06	5.91195e+06
mws0089	UPLC-MS/MS	Kaempferol-7-O-glucoside	Flavonoids	565953	1.1044e+06	793735	671996	369337	922946
pme0321	UPLC-MS/MS	Kaempferol-7-O-rhamnoside	Flavonoids	211826	551268	266766	456623	213938	414539
HJAP005	UPLC-MS/MS	Laricitrin-3-O-glucoside	Flavonoids	272582	606374	167625	412511	137195	703054
Hmcp002187	UPLC-MS/MS	Limocitrin-3-O-galactoside*	Flavonoids	105372	127456	144318	92199.6	68302.3	101829
Zbnn005489	UPLC-MS/MS	Limocitrin-7-O-(6''-Acetyl)glucoside	Flavonoids	44138.1	55002.5	39300.4	22300.1	25019.2	45788.1
pme3514	UPLC-MS/MS	Morin*	Flavonoids	1.00627e+06	1.86209e+06	1.70513e+06	553250	488544	1.29739e+06
Lmfn004036	UPLC-MS/MS	Morin-3-O-lyxoside	Flavonoids	1.91647e+06	3.04202e+06	2.23887e+06	1.21166e+06	835338	1.83835e+06
Lmfp004055	UPLC-MS/MS	Morin-3-O-xyloside*	Flavonoids	148365	303768	160386	100910	175313	194774
mws0032	UPLC-MS/MS	Myricetin	Flavonoids	382905	403119	299376	322817	263862	354310
Lmfn004235	UPLC-MS/MS	Myricetin-3,7,3'-trimethyl ether	Flavonoids	20005	26634.4	8396.58	16818.3	9099.03	23953
Lmtp004126	UPLC-MS/MS	Myricetin-3-O-(6''-malony)glucoside	Flavonoids	96705	118390	165100	128395	130065	205155
Lmdp002969	UPLC-MS/MS	Myricetin-3-O-galactoside	Flavonoids	191531	103094	315976	108567	71663.3	121725
mws0056	UPLC-MS/MS	Myricetin-3-O-rhamnoside (Myricitrin)	Flavonoids	54760	90702.7	75125.5	17854.7	18587.3	48764.2
mws1045	UPLC-MS/MS	Myricetin-3-O-rutinoside	Flavonoids	277514	1.12697e+06	939231	1.0131e+06	785284	1.09103e+06
MWSHY0151	UPLC-MS/MS	Quercetagetin; 3,3',4',5,6,7-Hexahydroxyflavone	Flavonoids	75025	112401	149118	72487	183455	127619
MWSHY0029	UPLC-MS/MS	Quercetin	Flavonoids	126611	385361	220474	110113	197846	368514
Wayn005907	UPLC-MS/MS	Quercetin 3-(2''-acetylrhamnoside)	Flavonoids	172248	200432	191105	52017.1	43879.4	102337
Zayn005572	UPLC-MS/MS	Quercetin-3-(2''-galloyl)rhamnoside	Flavonoids	205483	174594	214042	62105.7	60993.5	70235.5
pmn001644	UPLC-MS/MS	Quercetin-3-O-(2''-O-acetyl)glucuronide	Flavonoids	672071	1.37885e+06	847858	520512	564487	1.25002e+06
Lmbp002336	UPLC-MS/MS	Quercetin-3-O-(2''-O-rhamnosyl)galactoside*	Flavonoids	166983	170866	330802	246021	108189	170881
Hmln002199	UPLC-MS/MS	Quercetin-3-O-(6''-O-acetyl)galactoside	Flavonoids	1.4863e+07	5.04865e+07	2.54102e+07	1.58797e+07	1.23526e+07	5.09365e+07
Zmsp004363	UPLC-MS/MS	Quercetin-3-O-(6''-O-acetyl)glucoside	Flavonoids	196668	326089	190521	224362	178150	367885
Lmdp003286	UPLC-MS/MS	Quercetin-3-O-alloside; Isohyperoside*	Flavonoids	1.17368e+07	2.86894e+07	2.15662e+07	1.53383e+07	1.59422e+07	3.47771e+07
mws4183	UPLC-MS/MS	Quercetin-3-O-arabinoside	Flavonoids	1.938e+06	3.03197e+06	2.20566e+06	1.28378e+06	839858	2.21696e+06
MWSHY0113	UPLC-MS/MS	Quercetin-3-O-galactoside (Hyperin)*	Flavonoids	1.18877e+07	2.61519e+07	1.68611e+07	1.18495e+07	1.0807e+07	4.72084e+07
MWSHY0046	UPLC-MS/MS	Quercetin-3-O-glucoside (Isoquercitrin)*	Flavonoids	1.25518e+07	3.45026e+07	2.37255e+07	2.14422e+07	8.55856e+06	3.19745e+07
Lmsp004166	UPLC-MS/MS	Quercetin-3-O-glucoside-7-O-rhamnoside*	Flavonoids	428081	385961	492034	354799	223417	287974
Lmjp002461	UPLC-MS/MS	Quercetin-3-O-neohesperidoside*	Flavonoids	36869	38345	56685	51124	38881.8	37432.7
MWSHY0132	UPLC-MS/MS	Quercetin-3-O-rhamnoside(Quercitrin)	Flavonoids	9.11659e+06	9.59476e+06	1.01215e+07	6070905	3.4352e+06	5.7678e+06
pmn001583	UPLC-MS/MS	Quercetin-3-O-robinobioside	Flavonoids	4463900	3.27658e+06	2.78144e+06	4842655	7407880	6016165
MWSHY0067	UPLC-MS/MS	Quercetin-3-O-rutinoside (Rutin)*	Flavonoids	342538	247977	381803	290616	315899	362130
MWSHY0162	UPLC-MS/MS	Quercetin-3-O-sophoroside (Baimaside)	Flavonoids	59275.3	535399	185288	266057	182634	317826
Lmdp003509	UPLC-MS/MS	Quercetin-3-O-xyloside (Reynoutrin)*	Flavonoids	231472	250253	135390	126314	126338	162523
mws0856	UPLC-MS/MS	Quercetin-4'-O-glucoside (Spiraeoside)	Flavonoids	340432	893467	557077	441323	277000	912455
Lmfn003760	UPLC-MS/MS	Quercetin-4'-O-glucuronide*	Flavonoids	61493.1	120668	101963	33467.2	40477.9	65130.3
Smgp004575	UPLC-MS/MS	Quercetin-5-O-β-D-glucoside*	Flavonoids	1.19908e+07	2.93665e+07	1.57783e+07	1.664e+07	1.22233e+07	5.28991e+07
Lmmp002995	UPLC-MS/MS	Quercetin-7-O-(2''-malonyl)glucosyl-5-O-glucoside	Flavonoids	250573	398688	347546	241658	182302	568982
pmp000589	UPLC-MS/MS	Quercetin-7-O-(6''-malonyl)glucoside	Flavonoids	550315	1.33665e+06	743364	582743	404527	1.73178e+06
pmb0709	UPLC-MS/MS	Quercetin-7-O-(6''-malonyl)glucosyl-5-O-glucoside	Flavonoids	39412.7	144712	74167.3	66685	49499.6	131132
mws1329	UPLC-MS/MS	Quercetin-7-O-glucoside	Flavonoids	393532	818750	598604	430309	322290	1.07664e+06
Zbsp004301	UPLC-MS/MS	Quercetin-7-O-rutinoside*	Flavonoids	320939	274120	375407	217453	184680	452390
Zmhn002574	UPLC-MS/MS	Rhamnazin 3-Glucosyl-Arabinofuranoside	Flavonoids	98957.2	103493	127000	46841.6	67012.8	77051.9
Lmjp002906	UPLC-MS/MS	Rhamnetin-3-O-Glucoside*	Flavonoids	3.79481e+06	6.37511e+06	5.29935e+06	3.59768e+06	4.5147e+06	7.68473e+06
Lmmn006022	UPLC-MS/MS	Rhamnetin-3-O-rhamnoside	Flavonoids	173134	205292	245053	99741.7	78032.2	153825
mws2627	UPLC-MS/MS	Tamarixetin (3,3',5,7-Tetrahydroxy-4'-Methoxyflavone)	Flavonoids	285073	324676	282762	206818	202330	330287
Zmhp005139	UPLC-MS/MS	Tamarixetin-3-O-(6''-malonyl)glucoside*	Flavonoids	4.81305e+06	1.13517e+07	4.73562e+06	5.72503e+06	4.71748e+06	1.14385e+07
Lmcp003402	UPLC-MS/MS	Tamarixetin-3-O-glucoside (Tamarixin)	Flavonoids	274326	544496	459385	537566	1.02524e+06	574374
HJN051	UPLC-MS/MS	Tamarixetin-3-O-rutinoside	Flavonoids	368367	471910	306272	522807	339690	385073
Lmmp003109	UPLC-MS/MS	3'-O-Methyl-epicatechin	Flavonoids	508647	495535	503649	348398	321838	413479
Lmmp003672	UPLC-MS/MS	8,8'-Methylenebiscatechin	Flavonoids	42945.5	101354	24510.3	20322.5	28864.1	73504.3
pme3285	UPLC-MS/MS	Afzelechin (3,5,7,4'-Tetrahydroxyflavan)	Flavonoids	159762	614028	305139	130731	79853.4	873074
MWSHY0065	UPLC-MS/MS	Catechin*	Flavonoids	1.32702e+06	3.38285e+06	2.46176e+06	613371	336566	4.28582e+06
mws0355	UPLC-MS/MS	Catechin gallate*	Flavonoids	329505	738573	430011	399213	221587	377141
Zajn002491	UPLC-MS/MS	catechin-4-β-D-galactopyranoside*	Flavonoids	1.36473e+06	1.61482e+06	1.65699e+06	952886	479022	1.26721e+06
mws1422	UPLC-MS/MS	Epiafzelechin	Flavonoids	436721	1.2009e+06	593975	614586	347508	1.5931e+06
MWSHY0174	UPLC-MS/MS	Epicatechin*	Flavonoids	4.59144e+06	1.35218e+07	9.02029e+06	3.23809e+06	1.55402e+06	1.86332e+07
mws1397	UPLC-MS/MS	Epicatechin gallate*	Flavonoids	412968	693157	458925	451581	261897	534036
Zbjn003700	UPLC-MS/MS	Epicatechin-3-(3''-O-methyl)gallate	Flavonoids	25415.2	54461.5	45685	25012.4	6662.8	41595
Zmdn002400	UPLC-MS/MS	Epicatechin-3'-O-β-D-glucopyranoside*	Flavonoids	1.45365e+06	2.63171e+06	1.47881e+06	849783	871266	2.20976e+06
Zmdn002049	UPLC-MS/MS	Epicatechin-4'-O-β-D-glucopyranoside*	Flavonoids	1.32499e+06	2.3153e+06	1.38097e+06	897962	848387	1.72632e+06
pmb3114	UPLC-MS/MS	Epicatechin-epiafzelechin	Flavonoids	156516	335827	345425	99037.4	77741.3	399971
MWSHY0098	UPLC-MS/MS	Epigallocatechin	Flavonoids	1.947e+06	1.94566e+06	2.50136e+06	1.50422e+06	3.89539e+06	1.50186e+06
MWSHC2016	UPLC-MS/MS	Epigallocatechin-3-O-gallate*	Flavonoids	235651	306049	493127	265902	167610	241842
Lajp003377	UPLC-MS/MS	Fisetinidol-(4α,6)-gallocatechin	Flavonoids	5.85474e+06	1.24235e+07	9.35164e+06	2.28477e+06	1.65238e+06	1.22693e+07
mws0049	UPLC-MS/MS	Gallocatechin	Flavonoids	775126	882732	905364	509318	461983	847725
mws2220	UPLC-MS/MS	Gallocatechin 3-O-gallate*	Flavonoids	178423	297638	451003	268856	154340	243768
Wbtp004753	UPLC-MS/MS	1,2,3,7,8-pentahydroxy-6-methylanthracene-9,10-dione	Flavonoids	4.88718e+06	1.31776e+07	7.80645e+06	7.3606e+06	5.4365e+06	1.34928e+07
Wbtn006715	UPLC-MS/MS	1,2,4,5,8-pentahydroxy-6-methylanthracene-9,10-dione*	Flavonoids	1.06479e+06	1.95372e+06	1.81507e+06	658261	567996	1.35816e+06
Wbtp004961	UPLC-MS/MS	1,2,4,5-tetrahydroxy-7-(hydroxymethyl)anthracene-9,10-dione	Flavonoids	3.36246e+07	3.54013e+07	4.05469e+07	18493290	1.5745e+07	2.3885e+07
Wbtp005759	UPLC-MS/MS	1,2,5,7,8-pentahydroxy-3-methylanthracene-9,10-dione	Flavonoids	3.58026e+06	2.45796e+06	5.51181e+06	5.59152e+06	2.43284e+06	2.93477e+06
Wbtn004381	UPLC-MS/MS	1,3,6,8-tetrahydroxy-2,5-dimethoxyxanthen-9-one	Flavonoids	215110	903492	552874	189068	55205.4	860761
Wbtn005483	UPLC-MS/MS	1,3,6-trihydroxy-2,5,7-trimethoxyxanthen-9-one	Flavonoids	23131.7	54778.8	20971.7	20112.6	17835.9	44127.4
Zbdp002220	UPLC-MS/MS	2,6-Dimethoxypydroquinone-1-O-glucoside*	Phenolic acids	299757	318087	350523	225606	178756	204008
Zjhp090617	UPLC-MS/MS	5-hydroxy-3-(2-hydroxy-4-methoxybenzyl)-7-methoxychroman-4-one	Flavonoids	22723.1	28769.7	57972.4	28052.8	18956.8	22674
Wbtn006810	UPLC-MS/MS	6,7-dihydroxy-1,3-dimethoxyxanthen-9-one*	Flavonoids	87503.8	111138	1.5964e+06	54093.3	44713.5	79435.2
Zbdn007423	UPLC-MS/MS	6,7-Dimethoxy-4-chromanone	Flavonoids	93886.5	115486	111895	87467.5	81550.1	96569
Lahp005751	UPLC-MS/MS	6-Demethoxy-4'-O-methylcapillarisin*	Flavonoids	1.08187e+06	1.13855e+06	1.37232e+06	811929	600214	921489
Lmmn003433	UPLC-MS/MS	Homomangiferin	Flavonoids	60559	268162	122287	148821	107940	142836
Sagp002728	UPLC-MS/MS	Maesopsin 4-O-Glucoside(Hovetrichoside C)	Flavonoids	265296	783001	463761	208501	143816	487505
MA10079134	UPLC-MS/MS	1,2,4-Trihydroxyanthraquinone	Quinones	88813.4	108324	110434	37236.2	50942.9	81827.5
Zbn006783	UPLC-MS/MS	5,6-Dihydroxylucidin	Quinones	32659.8	54151.7	47066.9	17351.1	15583.7	39853.9
Smnp001863	UPLC-MS/MS	8-O-methyl-7-hydroxyaloin	Quinones	492520	681630	616335	273600	226850	1.1716e+06
Zmdn011161	UPLC-MS/MS	Chrysophanol-9-anthrone	Quinones	348448	414121	374272	332356	381059	374539
Wcfn008271	UPLC-MS/MS	Danthron; 1,8-Dihydroxyanthraquinone	Quinones	5.80549e+06	5.67183e+06	6.31467e+06	2.48494e+06	2.4403e+06	4.69258e+06
pmn001338	UPLC-MS/MS	Rhein-8-O-glucoside	Quinones	260398	408432	263725	283463	232569	274018
Zbln003676	UPLC-MS/MS	7-hydroxy-4-methoxyphenanthrene-2-O-glucoside	Quinones	624502	437177	430261	415260	232957	285814
Cmsn006847	UPLC-MS/MS	9,10-Dihydro-2-methoxy-4,5-phenanthrenediol	Quinones	30471.2	31510.8	45311	28713.8	25342.6	31507.7
Wmhp000055	UPLC-MS/MS	2,5-Dimethoxybenzoquinone*	Quinones	4.47462e+06	3.58386e+06	4.93683e+06	2.67115e+06	3.52735e+06	4.00293e+06
Zmsp001834	UPLC-MS/MS	2,6-Dimethoxy-1,4-benzoquinone*	Quinones	4.00737e+06	3.53783e+06	5.01972e+06	2.33094e+06	3.688e+06	3.33716e+06
Wcqn003854	UPLC-MS/MS	5-Hydroxy-2,3-dihydronaphthalene-1,4-dione	Quinones	26864.6	59580	43250.9	19039.6	9902.95	77110.7
Lmqn003292	UPLC-MS/MS	4,5,8-Trihydroxy-α-tetralone-5-O-glucoside	Quinones	865284	1.02495e+06	642649	865778	576558	835316
Cmhp005227	UPLC-MS/MS	4,8-Dihydroxy Naphthol-1-O-glucoside	Quinones	2.98858e+06	1.01793e+07	4.1252e+06	9.21066e+06	6.82629e+06	1.16232e+07
MWSHC20105	UPLC-MS/MS	4-ketopinoresinol	Lignans and Coumarins	18877.2	30530.4	27000.5	40579.3	21579.5	29425
Hmln002355	UPLC-MS/MS	5'-Methoxymatairesinoside	Lignans and Coumarins	26984.5	23767.1	33524.3	15181.7	17870	10165.1
Hmgn004693	UPLC-MS/MS	8-Hydroxy-α-conidendrin	Lignans and Coumarins	51773.6	75631.3	54797.5	71994.9	41157.4	89673.6
Lafp006517	UPLC-MS/MS	Arctigenin	Lignans and Coumarins	56342.4	36406.4	36962.8	45859.2	41567.1	32089.5
Zmdn006722	UPLC-MS/MS	Cubebin	Lignans and Coumarins	15152.9	9782.17	15386	12142.5	11199.1	12688.6
Lskp211385	UPLC-MS/MS	dihydrosesamin	Lignans and Coumarins	266707	183961	235696	132118	126790	146574
MWSHC20189	UPLC-MS/MS	Epipinoresinol*	Lignans and Coumarins	169669	289825	188329	384950	321105	410033
Lazn002951	UPLC-MS/MS	Guaiacylglycerol-β-Guaiacyl Ether	Lignans and Coumarins	5108.6	11483.7	13230.7	13888.9	16675	13358.4
Hmgn004139	UPLC-MS/MS	Isohydroxymatairesinol	Lignans and Coumarins	42974.8	45456.3	32909.4	42640.5	42141.7	63069
Smrp005029	UPLC-MS/MS	Licarin A	Lignans and Coumarins	554164	1.02573e+06	372917	1.03574e+06	1.16414e+06	1.4225e+06
Hmcn002743	UPLC-MS/MS	Lirioresinol A	Lignans and Coumarins	1.13453e+06	813908	1.47697e+06	494681	431810	479625
Cmmn005231	UPLC-MS/MS	Massoniresinol; Vladinol A	Lignans and Coumarins	782387	862836	1.36542e+06	1.66113e+06	1.20567e+06	1.45375e+06
pmn001376	UPLC-MS/MS	Olivil	Lignans and Coumarins	44248.3	36482.1	45030.9	59781.9	48147.4	47666.8
mws0097	UPLC-MS/MS	Pinoresinol*	Lignans and Coumarins	156408	214982	149357	342404	285953	370238
pmn001378	UPLC-MS/MS	Pinoresinol-4-O-glucoside	Lignans and Coumarins	239169	256489	196273	152478	121115	195209
mws0096	UPLC-MS/MS	Piperitol	Lignans and Coumarins	70114	97585.8	61933.1	97946.5	100792	126143
Lhzp102808	UPLC-MS/MS	Sesamin	Lignans and Coumarins	36216.2	36566.6	55015	21675	38345	39350.4
mws1392	UPLC-MS/MS	Sesamol	Lignans and Coumarins	140673	338933	234301	115309	51897.3	439898
Hmzn006432	UPLC-MS/MS	Sesamolinol	Lignans and Coumarins	16147	14806.5	15019.4	15454.7	13821.8	25549.8
MWS20152	UPLC-MS/MS	Syringaresinol	Lignans and Coumarins	158476	140006	263029	81785.9	71709.9	82685.5
MWSHC2047	UPLC-MS/MS	Syringaresinol-4'-O-glucoside; Acanthoside B	Lignans and Coumarins	34308.4	40259.3	25392.2	25005	14909.1	18340
HX1272	UPLC-MS/MS	Verrucosin	Lignans and Coumarins	115776	75316.7	100004	61140.4	56874.1	60428.3
pme2996	UPLC-MS/MS	4-Hydroxycoumarin	Lignans and Coumarins	131154	128913	154054	73453.6	52374.2	78132.9
Cmpp003619	UPLC-MS/MS	6,7-Dihydroxy-4-methylcoumarin	Lignans and Coumarins	345822	423642	344188	432908	457405	397225
Zbsp004940	UPLC-MS/MS	6-Hydroxy-7-methoxycoumarin*	Lignans and Coumarins	200145	266939	139494	455531	356538	302449
mws0987	UPLC-MS/MS	6-MethylCoumarin	Lignans and Coumarins	20307.6	141861	53021.7	145244	119292	186440
Waln012680	UPLC-MS/MS	7-O-Geranyl Umbelliferone	Lignans and Coumarins	218079	269235	419580	1.41415e+06	772553	1.77497e+06
zjsp123105	UPLC-MS/MS	Amomicoumarin	Lignans and Coumarins	21675	75025	115050	223515	238405	281950
MWSmce301	UPLC-MS/MS	Coumarin-3-carboxylic Acid	Lignans and Coumarins	55774.8	79489.5	77356	54713.5	46669.6	48636.7
Cmyn001328	UPLC-MS/MS	Daphnin*	Lignans and Coumarins	41459.7	61685	45842.8	52226.1	46164.3	44474.1
mws1013	UPLC-MS/MS	Esculetin (6,7-Dihydroxycoumarin)	Lignans and Coumarins	61685	74343.7	42508.5	31675	40260.8	116503
Lmbn001162	UPLC-MS/MS	Esculetin-7-O-glucoside*	Lignans and Coumarins	23597.9	50015	34384.1	63389.2	50566.2	27978
mws1015	UPLC-MS/MS	Esculin (6,7-Dihydroxycoumarin-6-O-glucoside)*	Lignans and Coumarins	28752.9	35300.2	51680	41509.4	45846.8	42451.1
mws1014	UPLC-MS/MS	Fraxetin (7,8-Dihydroxy-6-methoxycoumarin)	Lignans and Coumarins	246644	126638	351250	93366.4	89826.5	195313
MWSmce025	UPLC-MS/MS	Fraxetin-8-O-glucoside (Fraxin)	Lignans and Coumarins	25152.4	49040.4	15368.9	51108.1	44024.4	66075
Lcyp000676	UPLC-MS/MS	Isoscopoletin-β-D-glucoside	Lignans and Coumarins	145100	128829	120867	150887	125668	110908
Lbhp011923	UPLC-MS/MS	Mandshurin	Lignans and Coumarins	806713	933690	1.3103e+06	759614	805502	1.31215e+06
MWSslk171	UPLC-MS/MS	Nodakenin	Lignans and Coumarins	20765.4	30010	25005	13171.8	8567.61	10005
MWSCX014	UPLC-MS/MS	Scopoletin (7-Hydroxy-6-methoxycoumarin)*	Lignans and Coumarins	213301	183005	158672	147010	192515	127280
MWSmce024	UPLC-MS/MS	Scopoletin-7-O-glucoside (Scopolin)	Lignans and Coumarins	119751	112716	79604.1	30748.1	25833.8	97922.1
Zmln002252	UPLC-MS/MS	Sideretin (5,7,8-Trihydroxy-6-methoxycoumarin)	Lignans and Coumarins	196964	194786	229012	231962	276766	237108
Lmbp003825	UPLC-MS/MS	Skimmin (7-Hydroxycoumarin-7-O-glucoside)	Lignans and Coumarins	189888	342263	272129	206820	194157	260245
pmf0174	UPLC-MS/MS	1-Decanol*	Others	2.03005e+06	2.35085e+06	2.07873e+06	1.7676e+06	1.75259e+06	1.89766e+06
pmf0348	UPLC-MS/MS	2,6-Dimethyl-7-octene-2,3,6-triol	Others	68410.9	74371.9	79640.6	72528.4	87779.9	64540.6
Lmqp006559	UPLC-MS/MS	2-Amino-1,3-eicosanediol	Others	2.99675e+06	2.71261e+06	2.57472e+06	2.61408e+06	2.72596e+06	2.46006e+06
pmf0175	UPLC-MS/MS	2-Decanol*	Others	2.1693e+06	2.4388e+06	2.2053e+06	1.77987e+06	1.87076e+06	1.99368e+06
Jmzn006005	UPLC-MS/MS	3,4-methylenedioxy cinnamyl alcohol	Others	225165	240145	301992	243763	183658	223080
MWS0618	UPLC-MS/MS	Pantothenol	Others	18757.6	13660.5	24824.4	28440.2	36871.9	31995.4
MWS2056	UPLC-MS/MS	Delta-Hexalactone	Others	231076	323173	478464	886562	1.00978e+06	251793
Wcsn011122	UPLC-MS/MS	14-hydroxy-2,6,10-trimethylpentadeca-5,10-dien-4-one	Others	4.07312e+07	3.63949e+07	4.52167e+07	2.94976e+07	3.06022e+07	3.13365e+07
Lhgp102116	UPLC-MS/MS	1-(2',4'-Dihydroxy-3'-methoxyphenyl)-7-(4''-methoxyphenyl)-3-heptanone	Others	48155	34167.5	39223.1	40402.4	41696.8	32846.8
Lhgp102203	UPLC-MS/MS	1,5-Bis(4-hydroxyphenyl)-1-methoxy-2-(methoxymethyl)-4-pentene	Others	123668	229191	168393	306773	248701	286614
Wcsn010224	UPLC-MS/MS	14-hydroxy-2,6,10-trimethylpentadeca-2,5,10-trien-4-one*	Others	7.14674e+06	9.89199e+06	8.37315e+06	8.32994e+06	9.65208e+06	9.3082e+06
Yalp003420	UPLC-MS/MS	2-(furan-2-ylmethyl)-5-methylfuran	Others	1.6225e+06	6.2549e+06	1.8879e+06	8.10919e+06	9.8509e+06	6.93578e+06
Zahp011689	UPLC-MS/MS	2,2-dimethylchromene-6-carboxylic acid	Others	3.71154e+06	6.93805e+06	5.32609e+06	6.30018e+06	5.96926e+06	3.94308e+06
Lcsn000560	UPLC-MS/MS	2,5-Furandicarboxylic acid	Others	3.04836e+06	3.21177e+06	3.04812e+06	2.80396e+06	2.64182e+06	3.04743e+06
Lmmn003088	UPLC-MS/MS	2,6-Dimethoxyhydroquinone-1-O-glucoside	Others	16416.6	12995.7	15915.6	15751.6	31675	23673.9
Zmyn014236	UPLC-MS/MS	2-Dodecoxyethyl Hydrogen Sulfate	Others	642995	784231	795365	861857	1.46282e+06	787698
Zmbn004194	UPLC-MS/MS	2-hydroxy-2-isobutylsuccinic acid	Others	295323	270065	204115	531546	564502	377795
HX1348	UPLC-MS/MS	2-hydroxymethyl-D-ribono-γ-lactone	Others	127698	143422	150575	127819	108667	70434
Wagp002530	UPLC-MS/MS	2-Methoxy-1-benzofuran-5-carbaldehyde	Others	1.06391e+07	7.95566e+06	1.20979e+07	4.78869e+06	3.73997e+06	5.62628e+06
Wcgp003250	UPLC-MS/MS	2-Methyl-3-hydroxyindan-1-one	Others	498670	570212	330510	874543	1.17986e+06	567102
Wdbn005328	UPLC-MS/MS	3,3'-Bis(3,4-dihydro-4-hydroxy-6,8-dimethoxy-2H-1-benzopyran)	Others	46818.9	37953.3	55270.2	14486.7	9445.66	30497.5
Latp011219	UPLC-MS/MS	3,5-Dimethyl-2,3-dihydrobenzofuran	Others	1.36039e+07	1.44674e+07	1.12569e+07	1.36542e+07	1.10128e+07	1.12236e+07
Lchp000218	UPLC-MS/MS	3-ethyl-7-hydroxy-6-methoxyphthalide	Others	604185	398059	741655	348990	376892	485726
Lhmp122023	UPLC-MS/MS	3-O-caffeoyl malonyl quinic acid	Others	1.01587e+06	1.15336e+06	909688	693134	506373	883279
Lmjp101403	UPLC-MS/MS	3ξ-(1ξ-Hydroxyethyl)-7-hydroxy-1-isobenzofuranone	Others	161765	108941	111860	140075	125060	111715
Wcsn010254	UPLC-MS/MS	4-[3-(4,8-dimethylnona-3,7-dienyl)-3-methyloxiran-2-yl]butan-2-one*	Others	7.23557e+06	9.16276e+06	7.80403e+06	8.55619e+06	9.15436e+06	8.82417e+06
HX1226	UPLC-MS/MS	4-Hydroxy-β-bulnesene	Others	1.07843e+06	1.10714e+06	1.20322e+06	630927	1.25097e+06	1.28514e+06
zjgp122317	UPLC-MS/MS	4-O-(2''-O-acetyl-6''-P-coumaroyl-β-D-glucopyranosyl)-P-coumaric acid	Others	4.03359e+07	6.08273e+07	4.96643e+07	2.50251e+07	1.82745e+07	3.12722e+07
zjgp122321	UPLC-MS/MS	4-O-acetyl-3-O-caffeoyl-2-C-methyl-D-erythronate*	Others	85984.4	91290.3	99976.7	96590.6	91865	102208
Wcgp003276	UPLC-MS/MS	5-(2-hydroxypropyl)-3H-2-benzofuran-1-one	Others	169357	181706	61685	50015	198956	43345
Zbzp007397	UPLC-MS/MS	5,6,7,7a-tetrahydro-4,4,7a-trimethyl-2(4H)-benzofuranone	Others	103472	123462	94138.9	46634.5	60110.1	34988.7
Lmln001856	UPLC-MS/MS	5,7-Dihydroxy-4-oxo-2-(3,4,5-trihydroxyphenyl)-4H-chromen-3-yl-alloside	Others	54298	61274.1	67544.9	16675	21148.3	87242.1
Lmcp006876	UPLC-MS/MS	8-(Benzyloxy)-1-Naphthol	Others	44601.6	49058.3	41884.9	34222.2	43915.9	43889.6
Zasn010433	UPLC-MS/MS	9,12-Octadecadienoic acid,ethyl ester	Others	1.14209e+06	837699	1.54706e+06	422474	404688	462122
HX1349	UPLC-MS/MS	dihydro-4-hydroxy-5-hydroxymethyl-2(3H)-furanone	Others	240559	291746	197809	258496	202598	261630
Wagp004588	UPLC-MS/MS	Dihydrovomifoliol 4-O-malonyl glucoside	Others	61426.1	51076.7	78974.3	100001	114295	113911
Wcsn011332	UPLC-MS/MS	Ethyl (10Z,13Z)-hexadeca-10,13-dienoate	Others	574805	578558	713672	475968	509082	441171
Lhhp120823	UPLC-MS/MS	Eugenyl formate	Others	131559	158246	67055.3	147876	110387	185456
Wasn003817	UPLC-MS/MS	Glucosyl 5,8-dihydroxy-2,6-dimethylocta-2,6-dienoic acid	Others	255925	162361	245037	50865.5	26034	44210.1
Wasn002508	UPLC-MS/MS	Glucosyl 7-methyl-3-methyleneoctane-1,2,6,7-tetraol	Others	106489	112740	152104	102248	68711.7	123661
Wasn005621	UPLC-MS/MS	Glucosyl 9-hydroxy-3-methyldec-2-enoic acid	Others	82293.6	46146.1	76123.4	30755.1	22416.5	42870.9
Wafn003834	UPLC-MS/MS	Hydroxygeranyl 6-O-xylopyranosyl-glucopyranoside	Others	127838	79744.3	110039	186066	180242	78467.7
Wcdp006912	UPLC-MS/MS	Lauryldiethanolamine*	Others	4.89308e+06	4.94466e+06	5.23428e+06	5.06003e+06	5.25296e+06	4.55884e+06
Zbsp003145	UPLC-MS/MS	Leucopelargonidin; 3,4,5,7,4'-Pentahydroxyflavan	Others	97103.1	170037	164974	35010	24662	157716
Wcsn010375	UPLC-MS/MS	Methyl (4E,8E,11E)-5,9,13-trimethyltetradeca-4,8,11-trienoate	Others	202922	306586	250216	243527	291578	256953
Lmhp001671	UPLC-MS/MS	Noreugenin-7-O-glucoside*	Others	42888.8	46728.9	55015	15005	17343.8	30173.8
Zasn010461	UPLC-MS/MS	Pentadecanoic acid,14-methyl-,methyl ester	Others	83519.3	103391	94972.4	83843.4	145889	89644.4
zjgp122326	UPLC-MS/MS	Pyridine-4-formyl-O-β-D-glucopyranoside*	Others	1.30073e+07	2.85233e+07	2.56682e+07	6.53795e+07	4.48906e+07	3.09366e+07
Wcdp005264	UPLC-MS/MS	Tetradecasphinganine*	Others	888698	887577	904922	629981	701345	798922
Lssp210123	UPLC-MS/MS	α-Conidendrin	Others	86646.5	89586.2	75669.6	155090	393818	95035
Lmbn001981	UPLC-MS/MS	2,5-Dihydroxybenzaldehyde	Others	810151	711945	796448	1.33039e+06	1.8366e+06	866713
Lmbn005172	UPLC-MS/MS	2,6-Dimethoxybenzaldehyde	Others	23340	40010	35479.1	221570	70708.2	44905.2
MWS1844	UPLC-MS/MS	2-Pentyl-3-phenyl-2-propenal	Others	109848	115311	140389	121262	84237.4	104200
Zahp007439	UPLC-MS/MS	3,4-Methylenedioxycinnamaldehyde	Others	361830	607707	506104	140315	134479	274394
Lmbn002737	UPLC-MS/MS	3-Methylbenzaldehyde*	Others	357120	307000	402240	454060	566130	462619
MWSmce701	UPLC-MS/MS	4-Ethylbenzaldehyde	Others	594653	549186	573177	340284	225451	310167
mws0628	UPLC-MS/MS	4-Hydroxybenzaldehyde	Others	366983	264537	326140	636137	1.13179e+06	317508
MWSCX017	UPLC-MS/MS	4-hydroxyphenyl acrylaldehyde	Others	1.55277e+06	1.03498e+06	1.8083e+06	1.41195e+06	1.51879e+06	1.05929e+06
Lmbn002644	UPLC-MS/MS	4-Methylbenzaldehyde*	Others	456192	356611	452328	657483	771647	477220
mws0009	UPLC-MS/MS	Coniferaldehyde	Others	64033.4	114781	82283.6	40112.2	55081.8	41528.7
MWSmce040	UPLC-MS/MS	Isovanillin	Others	608087	556448	570996	792756	938393	585655
MWSHC2067	UPLC-MS/MS	Protocatechualdehyde	Others	3.61647e+06	6.3477e+06	5.55393e+06	2.3647e+06	1.94105e+06	7.08652e+06
mws1350	UPLC-MS/MS	Syringaldehyde; 4-Hydroxy-3,5-Dimethoxybenzaldehyde	Others	389511	451445	380186	754757	1.06696e+06	596479
mws0458	UPLC-MS/MS	Vanillin; 4-Hydroxy-3-Methoxybenzaldehyde	Others	381373	361272	303573	709097	940288	394159
Hmyp002315	UPLC-MS/MS	3,5,7,4'-Tetrahydroxy-Coumaronochromone	Others	5.02296e+06	1.1981e+07	7.67849e+06	6.11167e+06	5.19238e+06	1.32893e+07
Zmzp006646	UPLC-MS/MS	Capillarisin	Others	71359.8	292927	89444.6	142451	82090.7	154047
MWSmce658	UPLC-MS/MS	Noreugenin; 5,7-Dihydroxy-2-Methylchromone	Others	37553.5	29657.2	47580.8	14315	16294.4	19225.4
Lmqn000432	UPLC-MS/MS	1-(sn-Glycero-3-phospho)-1D-myo-inositol	Others	592800	686600	703865	625952	806323	489598
pme2529	UPLC-MS/MS	1,5-Anhydro-D-glucitol	Others	37439	50031.4	55359.8	61882.9	67137.7	43841.9
MWS0559	UPLC-MS/MS	1,6-anhydro-β-D-glucose	Others	54589.6	56757.2	93216.4	52366.5	66655.6	53899.3
Zmyn000230	UPLC-MS/MS	2-Dehydro-3-deoxy-L-arabinonate	Others	4.49156e+06	3.81392e+06	3.82719e+06	4.195e+06	3.27052e+06	5.11942e+06
Lmbn000198	UPLC-MS/MS	3-Dehydro-L-Threonic Acid	Others	5.92773e+07	6.33509e+07	5.99869e+07	7.74606e+07	8.67681e+07	5.9258e+07
Wasn000977	UPLC-MS/MS	4-O-galactopyranosylxylose	Others	49915.4	69548.6	110925	74272.9	89806.7	56149.6
Wasn000495	UPLC-MS/MS	6-O-alpha-L-arabinopyranosyl-D-glucopyranose	Others	54283.8	81731.2	119446	107036	92152.2	104109
MWSslk235	UPLC-MS/MS	Allitol	Others	51036.4	65316	118428	44028.8	73923.7	58703.8
ML10171848	UPLC-MS/MS	D-Arabinono-1,4-lactone	Others	3.10916e+06	2.93947e+06	2.75396e+06	2.70289e+06	2.47128e+06	2.97748e+06
MWSmce676	UPLC-MS/MS	D-Arabinose*	Others	217802	168610	305307	217056	233496	171870
mws0437	UPLC-MS/MS	D-Arabitol*	Others	45337.7	33541	51393.8	30038.8	46297.8	40719.9
MWSmce203	UPLC-MS/MS	D-Cellobiose	Others	4.08228e+06	3.58861e+06	3.80046e+06	3.89455e+06	5.0914e+06	3.86061e+06
Zmzn000079	UPLC-MS/MS	D-Erythrose-4-phosphate	Others	222910	259686	351940	493317	318474	437481
mws1164	UPLC-MS/MS	D-Fructose*	Others	1.64923e+06	1.51575e+06	2.06581e+06	1.45014e+06	1.74903e+06	1.19408e+06
MWS2442	UPLC-MS/MS	D-Fructose 6-Phosphate*	Others	3.83778e+06	3.99073e+06	5.82547e+06	7.72524e+06	6.10455e+06	6.80468e+06
pme3311	UPLC-MS/MS	D-Fructose-1,6-biphosphate	Others	187855	200859	235445	274062	398038	395831
mws1595	UPLC-MS/MS	D-Fucose*	Others	13891.1	16463.3	14264.7	15005	32893.5	28747.7
Zmpn000199	UPLC-MS/MS	D-Galactaric acid	Others	563011	638133	982457	690026	893967	727182
pmf0139	UPLC-MS/MS	D-Galactose*	Others	1.25041e+06	1.15883e+06	1.83818e+06	1.02565e+06	1.47778e+06	1.29678e+06
mws1189	UPLC-MS/MS	D-Galacturonic acid*	Others	473830	955500	510202	2.77658e+06	7.39058e+06	3.75926e+06
MWSmce220	UPLC-MS/MS	D-Glucono-1,5-lactone*	Others	43345	75783.8	112533	63530.8	73565	72211.8
pme3705	UPLC-MS/MS	D-Glucoronic acid*	Others	444727	1976965	412367	5315760	10274680	2.27301e+06
Zmyn000110	UPLC-MS/MS	D-Glucosamine 1-phosphate	Others	52261.4	49024.7	68804.1	48387	38223.6	51680
mws4170	UPLC-MS/MS	D-Glucose*	Others	1.27067e+06	1.24214e+06	1.68542e+06	1.13855e+06	1.60122e+06	1.29191e+06
Zmyn000083	UPLC-MS/MS	D-Glucose 1,6-bisphosphate	Others	527066	475828	750580	467719	464797	476711
mws0866	UPLC-MS/MS	D-Glucose 6-phosphate*	Others	2.67389e+06	5.32881e+06	7.72923e+06	1.04778e+07	9.02865e+06	8.99876e+06
mws1090	UPLC-MS/MS	D-Glucose-1-phosphate*	Others	2.90683e+06	5.22026e+06	4.9504e+06	1.04777e+07	15334345	4.98254e+06
Lmxn000380	UPLC-MS/MS	Digalactosylglycerol	Others	76142.8	56688.7	69046	74995	45588.3	103996
Zmzn000078	UPLC-MS/MS	Dihydroxyacetone phosphate	Others	183022	232798	193767	269581	330340	592446
Lmxn000398	UPLC-MS/MS	D-Lactose*	Others	2.48976e+06	2.71391e+06	2.63608e+06	2.81337e+06	4.07048e+06	3.22077e+06
MWSmce682	UPLC-MS/MS	DL-Xylose*	Others	228291	217978	354884	212371	233528	190752
Lmsn000381	UPLC-MS/MS	D-Maltose*	Others	2.38951e+06	2.37171e+06	2.31186e+06	3.10206e+06	3.68576e+06	3.06366e+06
mws1155	UPLC-MS/MS	D-Mannitol*	Others	36450.9	55000.2	60114.9	31160.7	80025	36386.5
pmf0138	UPLC-MS/MS	D-Mannose*	Others	1.18462e+06	1.12958e+06	1.88224e+06	1.11265e+06	1.41739e+06	1.23874e+06
pme0500	UPLC-MS/MS	D-Melezitose	Others	661136	583415	1.03588e+06	1.07193e+06	1.68749e+06	825627
mws1589	UPLC-MS/MS	D-Panose*	Others	539461	489735	872779	824826	1.37927e+06	855854
mws2104	UPLC-MS/MS	D-Pinitol	Others	1.57034e+06	2.07399e+06	1.75114e+06	3.63158e+06	7677618	4.23505e+06
Zmyn000108	UPLC-MS/MS	D-Saccharic acid	Others	674861	598668	906178	863300	815994	698451
pme3163	UPLC-MS/MS	D-Sedoheptuiose 7-phosphate	Others	24400	135024	90133.1	85452.2	49584.7	56220.8
mws0214	UPLC-MS/MS	D-Sorbitol	Others	50680.3	56831	81945.1	25661.8	34210.8	46869.7
pme0519	UPLC-MS/MS	D-Sucrose*	Others	1.92689e+06	1.83065e+06	2.06116e+06	2.2059e+06	2.97441e+06	2.39678e+06
mws0889	UPLC-MS/MS	D-Threonic Acid	Others	503089	579633	495488	626168	857110	761541
pma0134	UPLC-MS/MS	D-Threose	Others	463966	523225	472028	691424	687147	614730
mws0264	UPLC-MS/MS	D-Trehalose*	Others	2.26115e+06	1.84449e+06	1.90659e+06	2.5564e+06	2.98825e+06	2.59434e+06
pme2237	UPLC-MS/MS	Dulcitol*	Others	36450.9	55000.2	60114.9	31160.7	80025	36386.5
mws0344	UPLC-MS/MS	D-Xylonic acid	Others	19359040	1.17774e+07	1.09148e+07	1.05586e+07	1.06755e+07	7.83737e+06
mws1080	UPLC-MS/MS	Galactinol	Others	7.20224e+06	5.7081e+06	5.94804e+06	8.08584e+06	1.00338e+07	8.58442e+06
pme0534	UPLC-MS/MS	Gluconic acid	Others	3.50859e+06	3.95169e+06	4.57472e+06	4.01065e+06	6.6186e+06	3.40412e+06
Hmln000297	UPLC-MS/MS	Inositol*	Others	1.53383e+06	1.55842e+06	2.0146e+06	1.53233e+06	1.75698e+06	1.13786e+06
mws5038	UPLC-MS/MS	Isomaltulose*	Others	2.51277e+06	2.43354e+06	2.55885e+06	3.06573e+06	3.77855e+06	3.20498e+06
Wcsn000472	UPLC-MS/MS	Laminaran	Others	561598	488464	945842	1.02515e+06	1.4743e+06	1.00549e+06
MWSmce165	UPLC-MS/MS	L-Fucitol	Others	2.35955e+06	2.47683e+06	2.72094e+06	2.28143e+06	2.45377e+06	1.70423e+06
pme2435	UPLC-MS/MS	L-Fucose*	Others	13891.1	16463.3	14264.7	15005	32893.5	28747.7
pme2253	UPLC-MS/MS	L-Gulono-1,4-Lactone*	Others	110030	32531.6	141740	63452.1	78231.8	60386.2
MWSmce199	UPLC-MS/MS	L-Xylose*	Others	176390	232228	407846	203838	243191	184665
MWS1983	UPLC-MS/MS	Maltitol	Others	7.14252e+06	6.21162e+06	8119744	7.7903e+06	1.02195e+07	6.96305e+06
MWS0442	UPLC-MS/MS	Maltotriose	Others	4.36551e+06	4.61289e+06	5.48037e+06	8.06886e+06	1.02806e+07	5.37918e+06
mws1333	UPLC-MS/MS	Melibiose	Others	2.98549e+06	3.01525e+06	2.65284e+06	3.54589e+06	4.42837e+06	3.74491e+06
mws2608	UPLC-MS/MS	N-Acetyl-D-galactosamine	Others	524894	502566	498676	542565	427806	508980
mws4174	UPLC-MS/MS	N-Acetyl-D-mannosamine	Others	46539.4	39388.3	39528.4	32566.4	56295.3	35288.3
Hmqp000191	UPLC-MS/MS	Planteose	Others	5262.84	10663.9	15198.7	11316.8	21024.3	26107.7
pme2125	UPLC-MS/MS	Raffinose*	Others	2.02533e+06	1.65909e+06	3.0068e+06	7483345	5.16271e+06	3.23951e+06
mws0854	UPLC-MS/MS	Rhamnose*	Others	13891.1	16463.3	14264.7	15005	32893.5	28747.7
mws0213	UPLC-MS/MS	Ribitol*	Others	30407.5	41385.7	37444.2	32896.4	37190.8	29704
pma6455	UPLC-MS/MS	Ribulose-5-phosphate	Others	158289	214105	235496	254352	286259	337070
Lmqn000351	UPLC-MS/MS	Rutinose	Others	46680	99797.1	79188.5	61892.1	56208.2	66971.7
Hmcn000192	UPLC-MS/MS	Sedoheptulose	Others	254318	313558	442650	342584	482477	381026
Lmmn000214	UPLC-MS/MS	Solatriose	Others	4395145	7530755	2025980	5.2703e+06	8512160	1.43508e+06
Zmpn000095	UPLC-MS/MS	Sorbitol-6-phosphate	Others	25965.5	42904	58670.4	54763.5	51971.9	42784.7
Zamn00402	UPLC-MS/MS	sorbose*	Others	1.34661e+06	1.18978e+06	1.93912e+06	1.07288e+06	1.61335e+06	1.10008e+06
Lmqn000213	UPLC-MS/MS	Stachyose	Others	39221.9	32123.2	50773.9	20150.5	23131.3	23077.1
mws2523	UPLC-MS/MS	Trehalose 6-phosphate	Others	635933	747985	929663	1.15512e+06	1.92511e+06	1.20398e+06
pme0513	UPLC-MS/MS	Xylitol*	Others	45116	36569.5	45010	35278.1	32961.4	30035.7
Wbtp003341	UPLC-MS/MS	(3,5-dihydroxyphenyl)-(4-hydroxy-2,6-dimethoxyphenyl)methanone	Others	1.25174e+06	3.23084e+06	2.38264e+06	563720	330233	4.21686e+06
Zmgp004718	UPLC-MS/MS	1-(4-hydroxy-3-methoxyphenyl)-7-phenyl-3,5-diheptanone	Others	632359	1.09531e+06	395423	1.08286e+06	1.23612e+06	1.58805e+06
Wbtn002952	UPLC-MS/MS	1-(β-D-Glucopyranosyl)-3-ethyl-4-methyl-1H-pyrrole-2,5-dione	Others	1.54803e+06	1.54161e+06	2.11948e+06	1.59588e+06	1.18301e+06	1.28014e+06
Hmpp003343	UPLC-MS/MS	1,7-Bis(4-Hydroxy-3-Methoxyphenyl)Hepta-4,6-Dien-3-One*	Others	122986	153783	284429	34143.6	54872.1	84969.7
Wbsp000037	UPLC-MS/MS	1-[3-(4-methyl-6-oxocyclohex-1-en-1-yl)propyl]pyrrolidin-2-one	Others	6.70788e+07	4.19266e+07	2.23812e+07	1.26705e+06	2.1659e+06	1.4785e+06
MWSslk225	UPLC-MS/MS	1-Indanone	Others	139851	179455	128905	419698	718083	472336
Zmgp004297	UPLC-MS/MS	1-phenyl-7-(4-hydroxyphenyl)-4-ene-3-heptanone	Others	92386.2	70780.1	76881.3	68077.7	91714.8	78557.3
MWSmce698	UPLC-MS/MS	2',4'-Dimethylacetophenone	Others	797295	1.25271e+06	1.03799e+06	512331	447170	592333
MWSmce556	UPLC-MS/MS	2'-Aminoacetophenone	Others	324299	186758	361057	188944	149573	119273
Lafp003256	UPLC-MS/MS	3,4'-Dihydroxy-3',5'-dimethoxypropiophenone	Others	146352	183585	194745	122378	94333.4	155532
MWSmce466	UPLC-MS/MS	4-Hydroxyacetophenone	Others	39645.6	26557.4	32023.5	44005.9	58421.2	27819.9
MWSmce275	UPLC-MS/MS	5-Hydroxy-1-tetralone	Others	520544	556105	611737	277819	505170	536015
Wbtn006721	UPLC-MS/MS	6,8-dihydroxy-3-methyl-9-oxoxanthene-1-carboxylic acid	Others	99111.8	196814	276809	89336.4	43358.2	181112
Wbtp007427	UPLC-MS/MS	7,10-dihydroxy-12-methoxy-2,2-dimethyl-1,11-dioxatetracen-6-one	Others	1.23321e+06	1.23499e+06	1.25986e+06	1.62766e+06	1.60514e+06	1.36115e+06
Lmmn004032	UPLC-MS/MS	Cis-Jasmone	Others	108015	177942	55625.6	262792	269321	259041
mws1648	UPLC-MS/MS	Cyclohexane-1,3-dione	Others	22705.2	17880.3	16780.4	17399	8340	22101.2
MWSmce084	UPLC-MS/MS	Fraxinellone	Others	531580	502251	683459	436738	341095	433586
Hmpp002994	UPLC-MS/MS	Gingerenone A	Others	61907.3	52727.6	96530.3	96682.6	81944.6	83118.7
Lagp003275	UPLC-MS/MS	Malonyl roseoside	Others	3611.72	16675	11670	28979.3	8744.37	23755.5
pmp000509	UPLC-MS/MS	Maltol	Others	1.07233e+06	1.15409e+06	1.13241e+06	1.12678e+06	1.26012e+06	1.11944e+06
Ljmp121505	UPLC-MS/MS	Mansonone S	Others	152530	137066	96022.1	51912.3	41151.3	87820.3
pmn001423	UPLC-MS/MS	Roseoside	Others	133444	89728.7	91088.3	85025.3	58726.7	60828
mws1622	UPLC-MS/MS	α-Cyperone	Others	54715.7	272995	157566	180702	217851	194481
Wasn000528	UPLC-MS/MS	2-O-α-D-Glucopyranosyl-L-ascorbic acid	Others	2.10974e+06	2.41935e+06	2.74849e+06	2.7623e+06	3.67986e+06	2.49846e+06
pme2596	UPLC-MS/MS	4-Pyridoxic acid	Others	4.32984e+06	5.03185e+06	5.52256e+06	3.97539e+06	4.30184e+06	5.22456e+06
pmb0801	UPLC-MS/MS	4-Pyridoxic acid-O-glucoside	Others	400791	776097	428946	664906	469568	526526
MWSmce257	UPLC-MS/MS	D-Pantothenic Acid	Others	892984	790166	1.00294e+06	2.49417e+06	1.1141e+06	1.58432e+06
Wasn001007	UPLC-MS/MS	Isoascorbic acid 2-O-glucoside	Others	64337.5	64364	69492.7	122039	110207	70315.9
MWSmce039	UPLC-MS/MS	Isonicotinic acid	Others	1.35072e+07	1.59185e+07	1.70254e+07	1.48392e+07	1.407e+07	1.82117e+07
Hmfn000531	UPLC-MS/MS	L-Ascorbic acid (Vitamin C)	Others	251454	214674	114750	111409	37667	256857
pma1751	UPLC-MS/MS	N-(beta-D-Glucosyl)nicotinate*	Others	1.36673e+07	2.94652e+07	2.71696e+07	6.82432e+07	4.93785e+07	3.42157e+07
mws0133	UPLC-MS/MS	Nicotinamide	Others	2.32955e+06	2.98343e+06	3.14985e+06	3.65969e+06	4.16907e+06	3.59467e+06
pma3101	UPLC-MS/MS	Nicotinate D-ribonucleoside	Others	4.95422e+06	5.919e+06	6.38671e+06	5.56228e+06	5.98637e+06	5.49422e+06
pme0490	UPLC-MS/MS	Nicotinic acid (Vitamin B3)	Others	1.03961e+07	1.48264e+07	2.61339e+07	3.51411e+07	2.29265e+07	1.61178e+07
pme2165	UPLC-MS/MS	Orotic acid (Vitamin B13)	Others	6.26797e+06	6.3489e+06	6.43685e+06	5.81974e+06	5.36962e+06	6.52022e+06
Zmjp000624	UPLC-MS/MS	Pyridoxal	Others	69537.4	76312	75325.7	46328.1	51637.6	56822.9
pme1383	UPLC-MS/MS	Pyridoxine	Others	1.13468e+06	1.24025e+06	1.1889e+06	249024	236572	542178
pmb0789	UPLC-MS/MS	Pyridoxine-5'-O-glucoside	Others	446521	322823	377378	236062	184639	290530
pme1306	UPLC-MS/MS	Pyridoxine-5'-phosphate	Others	26676.9	26526.4	18011.6	34908.8	90598.5	54190.5
mws0232	UPLC-MS/MS	Riboflavin (Vitamin B2)	Others	893157	1.19999e+06	1.00755e+06	975720	1.01274e+06	1.00839e+06
pmf0250	UPLC-MS/MS	γ-Tocotrienol	Others	150191	152691	159304	149173	147747	150129
Lmtp004915	UPLC-MS/MS	3,5-Dihydroxy-3',4'-diacetoxylstilbene-3-O-glucoside	Others	30584	51595.4	48345	22050.5	31761.1	45396.3
MWSmce049	UPLC-MS/MS	3'-Hydroxypterostilbene	Others	33245.3	34895	49716.3	22679.9	15337.2	28467.3
MWSslk062	UPLC-MS/MS	4'-Methoxyresveratrol	Others	14822.2	18926.7	20932.4	10465.9	9996.69	14544.1
mws1359	UPLC-MS/MS	Pterostilbene	Others	36302.9	35210.5	51197.3	32810.8	36767.4	44527.8
mws0021	UPLC-MS/MS	Resveratrol	Others	7697.02	19263	26335.1	15090.6	7318.31	16697.2
Ypgn004474	UPLC-MS/MS	Resveratroloside	Others	268477	511748	463927	320956	203637	450637
Lmlp002765	UPLC-MS/MS	3,5-Dihydroxy-4-Methylbibenzyl	Others	148628	74888.1	143476	78838.3	87483.7	115836
MWSmce140	UPLC-MS/MS	trans-Trimethoxyresveratrol	Others	57626.2	91203.4	53753	72865.1	58893.9	34250.2
Lmsn003364	UPLC-MS/MS	1,3-Di-O-galloyl-4,6-(S)-HHDP-β-D-glucose; Heterophylliin A*	Tannins	11813.4	29987.9	25796.7	26493	12552.3	16178.1
Zbsn002779	UPLC-MS/MS	1-O-Galloyl-6-O-Luteoyl-Alpha-D-Glucose	Tannins	43299.6	80025	19614.9	32535.1	26675	13470.3
Wayn005953	UPLC-MS/MS	3,3'-Di-O-methylellagic acid 4'-beta-O-xylopyranoside	Tannins	107878	110488	151163	43355.5	43877.3	57998.9
Wayn005368	UPLC-MS/MS	3,3'-Di-O-Methylellagic acid 4'-glucoside	Tannins	65174.1	94320.8	87032.5	65688.4	60063.7	94561.8
Lmqn004838	UPLC-MS/MS	3-O-Methylellagic acid	Tannins	340948	613513	411047	300757	300258	619336
Wayn004109	UPLC-MS/MS	3'-O-Methylellagic acid 4-O-beta-D-glucoside	Tannins	863091	461838	1.02761e+06	530313	365475	546050
Wayn004278	UPLC-MS/MS	3-O-Methylellagic acid 4'-rhamnoside	Tannins	36780.8	51657.4	36066.1	12543.9	13340	33173.8
Wayn004784	UPLC-MS/MS	3'-O-methyl-ellagic acid-4-O-beta-D-xylopyranoside	Tannins	104578	131746	128762	96439.6	50393.2	133544
pme2246	UPLC-MS/MS	Ellagic acid	Tannins	81031.5	105195	78667.4	67008.6	49085.2	103896
Hmdn001667	UPLC-MS/MS	Ellagic acid-4-O-glucoside	Tannins	345491	335964	295472	478947	398401	308252
Lmsn002494	UPLC-MS/MS	Ellagic acid-4-O-Xyloside	Tannins	107433	258987	128658	187060	120651	176775
pmp000275	UPLC-MS/MS	Gambiriin A1	Tannins	831969	1.22872e+06	692738	263132	293281	1.03356e+06
Lmsn002071	UPLC-MS/MS	Tellimagrandin I*	Tannins	11813.4	29987.9	25796.7	26493	12552.3	16178.1
Zbsn004974	UPLC-MS/MS	Procyanidin A2	Tannins	2.49897e+06	1.96334e+06	2.1479e+06	1.24774e+06	979429	2.26824e+06
HJN074	UPLC-MS/MS	Procyanidin A6	Tannins	101597	229994	157293	55127.1	29335.5	344221
mws0836	UPLC-MS/MS	Procyanidin B1	Tannins	1.45086e+07	2.72887e+07	2.14638e+07	4.82635e+06	3.54371e+06	2.92648e+07
pme0434	UPLC-MS/MS	Procyanidin B2	Tannins	896969	2.20061e+06	2.02582e+06	359487	170433	2.01635e+06
pme0436	UPLC-MS/MS	Procyanidin B3	Tannins	873901	2158635	2.04287e+06	355266	207997	2.01747e+06
pmn001667	UPLC-MS/MS	Procyanidin B4	Tannins	1.2826e+07	3.27885e+07	2.08208e+07	4.03662e+06	1.86932e+06	3.12103e+07
pmn001646	UPLC-MS/MS	Procyanidin C1	Tannins	2.36204e+06	3.70989e+06	2.64812e+06	628478	597919	3.11495e+06
pmn001647	UPLC-MS/MS	Procyanidin C2	Tannins	1.68643e+06	4022705	3.11113e+06	509288	403726	2.76379e+06
mws0943	UPLC-MS/MS	1,4-Dihydro-1-Methyl-4-oxo-3-pyridinecarboxamide	Alkaloids	45702.2	54490.7	102356	60324.8	52962.8	40877.3
MWS0687	UPLC-MS/MS	1-Methyl-6-Oxo-1,6-Dihydropyridine-3-Carboxamide	Alkaloids	122375	89133	137052	116426	121491	106852
MWS1787	UPLC-MS/MS	2-Picoline; 2-Methylpyridine	Alkaloids	4.57437e+06	4.26944e+06	5.00378e+06	4.15455e+06	4.00522e+06	4.30729e+06
pme1738	UPLC-MS/MS	3-Carbamyl-1-methylpyridinium;(1-Methylnicotinamide)	Alkaloids	1.55798e+07	1.54765e+07	3.89492e+07	1.79463e+07	2.76971e+07	1.93894e+07
Zblp001009	UPLC-MS/MS	3-pyridine-methanol-O-β-D-glucopyranosyl	Alkaloids	5.9419e+07	3.69679e+07	7.75286e+07	2.8318e+07	2.90876e+07	25377616
pme1137	UPLC-MS/MS	6-Hydroxynicotinic acid	Alkaloids	241541	342043	583791	1.12447e+06	1.15924e+06	576430
MWS2032	UPLC-MS/MS	6-Methylnicotinamide	Alkaloids	2.22515e+06	2.81368e+06	2.34829e+06	2.89197e+06	3.1861e+06	3.1484e+06
mws1478	UPLC-MS/MS	Nicotine	Alkaloids	3.35007e+06	3.89995e+06	7.63487e+06	2.64107e+06	5.20157e+06	3.43932e+06
MWSmce016	UPLC-MS/MS	Nicotinic Acid Methyl Ester(Methyl Nicotinate)	Alkaloids	508104	950626	1.04862e+06	1.55897e+06	951321	620715
MWSslk076	UPLC-MS/MS	Nicotinic acid N-oxide	Alkaloids	22343.9	25419.4	55173.8	77985.1	50376.3	36056.9
MWS3270	UPLC-MS/MS	Quinolinic Acid	Alkaloids	175364	159923	181340	261595	220362	173903
pme2268	UPLC-MS/MS	Trigonelline	Alkaloids	1.43524e+07	1.47888e+07	3.58117e+07	1.34514e+07	2.5834e+07	1.69132e+07
Zmsp000758	UPLC-MS/MS	1-(Hydroxymethyl)hexahydro-1h-pyrrolizin-2-ol	Alkaloids	2.49789e+06	4.10338e+06	3.35754e+06	6.48732e+06	7.36466e+06	4.90029e+06
Yacp000453	UPLC-MS/MS	3-hydroxy-1-methylpyrrolidin-2-one*	Alkaloids	1.02602e+07	1.30803e+07	1.02735e+07	1.24378e+07	1.29932e+07	1.26641e+07
MWStz073	UPLC-MS/MS	5-Hydroxy-2-pyrrolidinone	Alkaloids	1.58757e+06	1.35514e+06	1.51594e+06	1.32596e+06	1.32481e+06	1.426e+06
Lssp210412	UPLC-MS/MS	Cuscohygrine	Alkaloids	954908	974880	1.02964e+06	937362	1.04506e+06	933130
MWS1860	UPLC-MS/MS	Pyrrolidin	Alkaloids	1.37185e+06	1.40408e+06	1.13224e+06	1.1055e+06	944236	1.34591e+06
Zbzp000519	UPLC-MS/MS	Retronecine	Alkaloids	7.5054e+06	7.89686e+06	8.72827e+06	8.70199e+06	7.27747e+06	7.54547e+06
MWSmce157	UPLC-MS/MS	Stachydrine	Alkaloids	307479	430617	2.34943e+06	207674	303698	258380
MWSslk106	UPLC-MS/MS	2-Phenylethylamine	Alkaloids	459901	735940	395441	1.04963e+06	690374	780695
Wafp002988	UPLC-MS/MS	1-O-Feruloyllysine	Alkaloids	5.68628e+06	6.02045e+06	4.5193e+06	4.54642e+06	3.77069e+06	5.74316e+06
Wafp002664	UPLC-MS/MS	1-O-p-Coumaroyllysine	Alkaloids	2.34009e+06	2.26666e+06	3.03497e+06	1.37352e+06	1.77425e+06	2.23513e+06
MWS2076	UPLC-MS/MS	2-Aminophenol*	Alkaloids	566390	2.82269e+06	891031	7.93518e+06	7.34566e+06	4.03532e+06
Zasp001145	UPLC-MS/MS	4-Aminophenol*	Alkaloids	552437	2.81926e+06	1.07571e+06	1.83932e+06	1.73004e+06	2.00591e+06
pma1840	UPLC-MS/MS	4-Coumaroylcholine	Alkaloids	76095.6	138479	47874.6	220149	105284	60765.2
Hmcp009963	UPLC-MS/MS	Candicine	Alkaloids	509448	916847	713499	225720	298656	410742
Lmhp005872	UPLC-MS/MS	Diferuloylcadaverine	Alkaloids	313648	290960	379239	158681	161204	165189
mws4002	UPLC-MS/MS	Dopamine	Alkaloids	60322.4	80938.3	91960	106818	97335.3	93657
pmp001245	UPLC-MS/MS	Feruloylcholine	Alkaloids	79694.6	195625	42895.4	179703	129368	114516
MWStz070	UPLC-MS/MS	N-(2-Hydroxy-4-methoxyphenyl)acetamide	Alkaloids	880401	1.01217e+06	859606	1.06509e+06	1.15597e+06	1.1512e+06
Lacp001431	UPLC-MS/MS	N-(3-hydroxy-4-methoxyphenethyl)-4-hydroxybutanamide	Alkaloids	6.611e+06	4.9496e+06	9.0759e+06	5.95447e+06	4.71003e+06	4.74096e+06
pmn001727	UPLC-MS/MS	N-(4-O-(Glucosyl)-E-feruloyl)-tyramine	Alkaloids	68154	56176.4	96818	51674.7	40107.4	52175.1
pmb0492	UPLC-MS/MS	N',N'',N'''-p-Coumaroyl-cinnamoyl-caffeoyl spermidine	Alkaloids	33066.6	64597.4	19605.6	33652.1	23702.4	153420
Lahp003147	UPLC-MS/MS	N,N-cinnamoylbutanediamine*	Alkaloids	282629	349613	278560	381454	321307	349680
pma0692	UPLC-MS/MS	N1,N10-Bis(p-coumaroyl)spermidine	Alkaloids	180492	250569	403621	85594.9	104808	159732
pma0680	UPLC-MS/MS	N1-Caffeoyl-N10-Feruloylspermidine	Alkaloids	4.50307e+06	4.61641e+06	5.43975e+06	2.1112e+06	1.62508e+06	2.89319e+06
pmb0323	UPLC-MS/MS	N-Caffeoylputrescine	Alkaloids	3.1859e+06	2.41484e+06	4.38241e+06	1.31576e+06	1.08134e+06	1.67826e+06
Zbzp002804	UPLC-MS/MS	N-Feruloylagmatine	Alkaloids	1.6611e+08	1.42544e+08	1.35047e+08	4.73196e+07	4.53494e+07	7.10276e+07
Lmhp003013	UPLC-MS/MS	N-Feruloyl-Cadaverine	Alkaloids	1.61488e+06	2.721e+06	102511	200976	63350	46325.2
Wafp003158	UPLC-MS/MS	N-Feruloylhomoagmatine	Alkaloids	1.53766e+06	1.44928e+06	1.70618e+06	597913	1.52135e+06	1.83814e+06
Wafp003601	UPLC-MS/MS	N-Feruloylmethylagmatine	Alkaloids	1.84247e+07	1.57751e+07	1.70701e+07	6.62964e+06	4.93779e+06	8.49776e+06
Lmlp003161	UPLC-MS/MS	N-Feruloylputrescine	Alkaloids	1.08685e+07	8.65192e+06	1.06796e+07	4.77046e+06	3.67718e+06	5.78398e+06
Qagp003587	UPLC-MS/MS	N-Monocinnamoylputrescine*	Alkaloids	289357	470414	404504	442321	433305	432467
Lmlp003024	UPLC-MS/MS	N'-p-Coumaroylagmatine-glucoside	Alkaloids	209598	220607	214175	278344	162261	232842
pmb0500	UPLC-MS/MS	N-p-Coumaroyl-N'-feruloylputrescine	Alkaloids	133996	158825	186130	93504.1	83873.6	113892
Lmhp002772	UPLC-MS/MS	p-Coumaroylcadaverine	Alkaloids	30010	75025	65137.5	87950.8	43345	67934.4
Lmhp005784	UPLC-MS/MS	p-Coumaroylferuloylcadaverine	Alkaloids	385209	692913	359147	653985	528753	613858
HJN092	UPLC-MS/MS	p-Coumaroylferuloylputrescine	Alkaloids	27054.3	29971.7	17501.6	18446.1	13770.8	22429.5
pmb0490	UPLC-MS/MS	p-Coumaroylputrescine	Alkaloids	3.23002e+06	4.72599e+06	4.17076e+06	2.79535e+06	2.55665e+06	3.12277e+06
NK10246260	UPLC-MS/MS	2,4-Dihydroxyquinoline	Alkaloids	270261	355175	378381	495966	432742	295341
Ladp002935	UPLC-MS/MS	3-quinolinecarboxylic acid	Alkaloids	522546	658595	571568	251967	554508	467481
Ladp002110	UPLC-MS/MS	4-hydroxy-2-oxo-1,2-dihydroquinoline-3-carboxylic acid	Alkaloids	1.49785e+06	1.56932e+06	2.17119e+06	1.03871e+06	1.09018e+06	1.28689e+06
MA10074217	UPLC-MS/MS	4-Hydroxyquinoline	Alkaloids	60946.5	31234.4	56240.4	72011.6	100406	45642.4
Wcjp002598	UPLC-MS/MS	8-hydroxyquinoline	Alkaloids	4.077e+07	4.55429e+07	2.43864e+07	4.97525e+07	3.5383e+07	3.68902e+07
MWSmce475	UPLC-MS/MS	Quinidine	Alkaloids	160649	309354	339032	325861	362874	276467
Wasn002329	UPLC-MS/MS	Xanthurenic Acid 8-O-Glucoside	Alkaloids	2.38006e+06	3.62476e+06	3.75492e+06	2.747e+06	2.57326e+06	2.64181e+06
pmp001198	UPLC-MS/MS	6-Deoxyfagomine	Alkaloids	4.3477e+06	5.64671e+06	3.54933e+06	4.87347e+06	3.28896e+06	5.00404e+06
pmp000098	UPLC-MS/MS	Arecoline	Alkaloids	5.20555e+06	5.58942e+06	5.78383e+06	6.65532e+06	5.37424e+06	5.46351e+06
MWSmce338	UPLC-MS/MS	N-Hydroxypipecolic acid	Alkaloids	312671	304390	405735	551044	640161	482611
pmb0782	UPLC-MS/MS	Piperidine	Alkaloids	3.99539e+06	5.23434e+06	3.18027e+06	4.61247e+06	3.06393e+06	4.65642e+06
MWSHC2025	UPLC-MS/MS	1,2,3,4-Tetrahydro-3-carboxy-2-carboline	Alkaloids	654517	545201	505410	1.40093e+06	1.2018e+06	791152
pmb1912	UPLC-MS/MS	10-Formyltetrahydrofolic Acid	Alkaloids	4.14086e+06	5.26288e+06	3.80491e+06	4.56141e+06	4.84472e+06	4.93146e+06
Zmsp000490	UPLC-MS/MS	1-aminocycloheptane-2,3,5-triol	Alkaloids	1.48117e+06	1.40013e+06	3.00093e+06	1.70087e+06	920598	1.44456e+06
MWSHC2028	UPLC-MS/MS	1-Methyl-1,2,3,4-tetrahydro-β-carboline-3-carboxylic acid	Alkaloids	325689	73228.1	353220	597919	588264	221806
MWS4401	UPLC-MS/MS	1-Methylguanidine	Alkaloids	161397	123071	177937	120858	135114	145642
Lmxn006423	UPLC-MS/MS	2(3H)-Benzothiazolone	Alkaloids	47825	84350.6	74563.1	50680.6	50924.8	53468.7
MWStz152	UPLC-MS/MS	2-(Acetylamino)-3-phenyl-2-propenoic acid*	Alkaloids	1.335e+06	1.29072e+06	1.0762e+06	1.61526e+06	1.3621e+06	1.36707e+06
MWS1855	UPLC-MS/MS	2,5-Dimethyl pyrazine	Alkaloids	197864	181584	277245	203596	187147	316129
Lmcp000611	UPLC-MS/MS	2-Amino-4,5-dihydro-1H-imidazole-4-acetic acid	Alkaloids	927343	995675	3.75355e+06	739914	745608	756742
Lmmp001673	UPLC-MS/MS	2-Ethyl-3-methylmaleimide-N-glucoside	Alkaloids	2.39675e+06	2.54072e+06	2.90997e+06	2.8258e+06	2.45437e+06	1.81892e+06
MWSmce700	UPLC-MS/MS	2-Ethylpyrazine	Alkaloids	148521	133618	87016	193304	135004	119286
Hmlp002407	UPLC-MS/MS	2-Hydroxy-1,4-benzoxazine-3(2H)-one (HBOA)	Alkaloids	206522	391165	205262	372477	187065	348778
MWSmce315	UPLC-MS/MS	2-Mercaptobenzothiazole	Alkaloids	42875	53995.6	47237.9	33288.3	32953.4	38010.8
Hmgp002327	UPLC-MS/MS	3-amino-2-naphthoic acid*	Alkaloids	1.60101e+06	1.88922e+06	948957	1.99804e+06	1.42254e+06	1.38419e+06
MWS1777	UPLC-MS/MS	3-Chloroaniline	Alkaloids	2.54838e+07	2.5192e+07	2.55431e+07	2.74509e+07	2.78931e+07	2.77178e+07
Wccp001401	UPLC-MS/MS	4-[2-formyl-5-(hydroxymethyl)pyrrol-1-yl]butanoic acid	Alkaloids	66082.4	83256.1	106856	97739.2	100916	77512.6
Wbmp001002	UPLC-MS/MS	4-methoxybenzamide	Alkaloids	834656	2.33373e+06	977219	2.31536e+06	2.169e+06	1.30612e+06
Lamp000484	UPLC-MS/MS	4-Methylazetidine-2-Carboxylic acid*	Alkaloids	1.1322e+07	1.29335e+07	1.26648e+07	1.2631e+07	1.75466e+07	1.23398e+07
Wbmp003594	UPLC-MS/MS	6-acetyldelpheline	Alkaloids	7.22289e+06	3.2968e+07	8.01842e+06	2.81131e+07	2.54716e+07	3.20009e+07
pmb0501	UPLC-MS/MS	Agmatine	Alkaloids	35998.5	41284	41096.2	23989	30639.3	31284.2
pmb0069	UPLC-MS/MS	Benzamide	Alkaloids	720062	863664	473901	1.61537e+06	875207	1.04776e+06
MWSmce548	UPLC-MS/MS	Betaine	Alkaloids	5.46334e+06	5.89753e+06	1.74345e+07	5.4474e+06	2.56532e+06	5.12139e+06
pme1841	UPLC-MS/MS	Cadaverine	Alkaloids	57077.6	41566.1	71735.3	43394.7	37849.3	43496.8
mws2218	UPLC-MS/MS	Caffeine	Alkaloids	239917	251797	232975	350616	252383	239134
pmb0484	UPLC-MS/MS	Choline	Alkaloids	1.31638e+06	1.90131e+06	884517	2.03614e+06	822010	1.86393e+06
mws1346	UPLC-MS/MS	DL-2-Aminoadipic acid	Alkaloids	552104	1.01267e+06	526590	454768	873879	637912
Hamp011640	UPLC-MS/MS	Hexadecanamide	Alkaloids	208463	154923	130570	115210	384814	127430
pme2122	UPLC-MS/MS	Histamine	Alkaloids	471797	575444	592842	787259	758962	617879
pma2987	UPLC-MS/MS	Histidinol	Alkaloids	1.67918e+07	1.33328e+07	1.32424e+07	9.35865e+06	9.0567e+06	1.06798e+07
MWSmce448	UPLC-MS/MS	Imidazol-1-yl-acetic acid*	Alkaloids	2.3949e+06	2.26009e+06	2.70136e+06	2.72546e+06	2.66115e+06	2.24631e+06
MWSmce118	UPLC-MS/MS	Imidazole-4-Acetic Acid*	Alkaloids	2.36621e+06	2.26501e+06	2.62616e+06	2.63782e+06	2.59151e+06	2.38547e+06
MWSmce584	UPLC-MS/MS	L-Tyramine	Alkaloids	441038	439486	1.18213e+06	499727	818432	518775
mws1383	UPLC-MS/MS	Lumichrome	Alkaloids	256925	256171	276332	341039	399058	347374
Zasp102439	UPLC-MS/MS	m-Aminophenylacetylene	Alkaloids	535235	666386	387082	979934	607519	720240
Lmmp002080	UPLC-MS/MS	N-(4-Aminobutyl)benzamide	Alkaloids	90881.5	125987	121851	168735	157080	199353
MWS3020	UPLC-MS/MS	N-Acetylcadaverine	Alkaloids	138834	146753	138161	113816	131573	151963
pme2693	UPLC-MS/MS	N-Acetylputrescine	Alkaloids	1.37864e+06	1.10063e+06	2.04439e+06	1.05629e+06	801851	1.19786e+06
HJKP000649	UPLC-MS/MS	N-benzylformamide	Alkaloids	1.99337e+06	2.44969e+06	1.9992e+06	2.54412e+06	2.77377e+06	2.76188e+06
pmp001287	UPLC-MS/MS	N-Benzylmethylene isomethylamine	Alkaloids	1.33285e+06	1.8481e+06	879666	3.4924e+06	1.64891e+06	2.14574e+06
mws1375	UPLC-MS/MS	Nicotianamine	Alkaloids	1.20717e+06	1.14847e+06	961698	2.55029e+06	1.60237e+06	1.8303e+06
Zahp011321	UPLC-MS/MS	N-Isobutyl Decanamide	Alkaloids	71728.5	63411.8	43692.1	60622.1	72600.7	49863.7
Qmdp090606	UPLC-MS/MS	N-Methyltetrahydropalmatine	Alkaloids	123588	137257	133426	74304.1	41615.1	59155.1
mws0983	UPLC-MS/MS	N-Oleoylethanolamine	Alkaloids	313426	345634	355854	316454	267647	347758
Wbjp001169	UPLC-MS/MS	o-Carboxy-5-hydroxytryptamine	Alkaloids	648818	868171	685870	944508	859688	891993
Zahp013600	UPLC-MS/MS	Octadec-2-enamide*	Alkaloids	459407	288921	489693	271177	485144	292168
Wccp011838	UPLC-MS/MS	Octadec-8-enamide*	Alkaloids	413611	275409	310367	309470	452454	294412
Zahp012577	UPLC-MS/MS	Octadecadienamide	Alkaloids	64182	41534.1	38074.8	46861.7	52412.2	42537.7
pmb1754	UPLC-MS/MS	O-Phosphocholine	Alkaloids	3.02514e+06	3.4985e+06	2.92243e+06	2.83754e+06	4.19822e+06	3.48643e+06
mws0704	UPLC-MS/MS	O-Phosphorylethanolamine	Alkaloids	110932	188228	240252	252826	378938	242490
mws1038	UPLC-MS/MS	Pantetheine	Alkaloids	70922.6	77971.1	42712.5	41430.5	104616	73805.5
pma0948	UPLC-MS/MS	Phenylethanolamine	Alkaloids	33820.6	64778.3	27633.5	57017.2	39665.9	56206.4
pme2292	UPLC-MS/MS	Putrescine	Alkaloids	2.65421e+07	2.12678e+07	3.71646e+07	2.14195e+07	1.59051e+07	2.33116e+07
mws0018	UPLC-MS/MS	Spermine	Alkaloids	1.2487e+06	1.20843e+06	1.5598e+06	1.17504e+06	1.05047e+06	1.27167e+06
Zmzp005934	UPLC-MS/MS	Stearamide	Alkaloids	141484	122247	100600	110527	239746	97945.2
Wcfp007836	UPLC-MS/MS	Tetradecyldiethanolamine	Alkaloids	1.43166e+06	1.33453e+06	1.46231e+06	1.36518e+06	1.28209e+06	1.14262e+06
MWSmce709	UPLC-MS/MS	Isoquinoline	Alkaloids	5.46124e+06	5.6203e+06	2.78461e+06	5.76829e+06	4.13083e+06	4.07371e+06
Zblp004317	UPLC-MS/MS	3-(2-oxopropyl)-3-hydroxyindolin-2-one	Alkaloids	4.94189e+06	4.5665e+06	4.34891e+06	5.84198e+06	5.32515e+06	4.9772e+06
MWStz282	UPLC-MS/MS	3-Hydroxy-3-acetonyloxindole*	Alkaloids	1.34007e+06	1.29495e+06	1.1643e+06	1.56667e+06	1.39682e+06	1.41164e+06
pmb0819	UPLC-MS/MS	3-Indoleacetonitrile	Alkaloids	2.41921e+06	2.96812e+06	1.03897e+06	1.98741e+06	1.7173e+06	2.14985e+06
Hmmp001310	UPLC-MS/MS	3-Indoleacrylic acid*	Alkaloids	1.65909e+06	1.86545e+06	1.00432e+06	2.10483e+06	1.37764e+06	1.46388e+06
pme2244	UPLC-MS/MS	3-Indolepropionic acid	Alkaloids	948884	1.14113e+06	604256	1.41375e+06	892111	903177
Qmgp102423	UPLC-MS/MS	3α-Dihydrocadambine	Alkaloids	3.09547e+06	3.64566e+06	4.81715e+06	2.43538e+06	1.78791e+06	5.3229e+06
Lmyn002540	UPLC-MS/MS	Dioxindole-3-acetyl-3-O-glucoside	Alkaloids	56630.9	73704.3	88299.8	66348	49216.4	40372.9
mws1105	UPLC-MS/MS	Gramine	Alkaloids	754014	943662	407933	746032	987737	981748
pmb1096	UPLC-MS/MS	Indole	Alkaloids	2.21432e+07	2.54056e+07	1.51464e+07	2.75046e+07	2.09215e+07	2.14455e+07
pme1651	UPLC-MS/MS	Indole-3-acetic acid (IAA)	Alkaloids	535305	443365	430351	414701	566377	589505
mws0103	UPLC-MS/MS	Indole-3-carboxaldehyde	Alkaloids	987083	465499	755577	857332	1.1621e+06	682689
mws1417	UPLC-MS/MS	Indole-3-carboxylic acid*	Alkaloids	441465	544780	402205	693837	514433	563284
mws0102	UPLC-MS/MS	Indole-5-carboxylic acid*	Alkaloids	335049	363543	328006	570895	385290	413187
pmb0818	UPLC-MS/MS	Methoxyindoleacetic acid	Alkaloids	7.36397e+06	8.25793e+06	4.30059e+06	8.68575e+06	6.19391e+06	6.62816e+06
Hmyp002656	UPLC-MS/MS	Methyl dioxindole-3-acetate	Alkaloids	98447.4	111647	62109.4	71480.2	95600.4	91000.4
mws0677	UPLC-MS/MS	N-Acetyl-5-hydroxytryptamine	Alkaloids	143436	167298	131957	233112	180276	174365
Zmtn001624	UPLC-MS/MS	N-Acetylisatin	Alkaloids	135406	121398	192011	61920.6	130197	90026.5
mws0005	UPLC-MS/MS	Tryptamine	Alkaloids	23211	31680.9	22582.9	11670	15711.1	15012.9
MWSHC2083	UPLC-MS/MS	1,6-Dihydroxy-4(14)-eudesmene	Terpenoids	299968	298370	243365	286548	279309	270346
Zjyp102909	UPLC-MS/MS	11α-hydroxy-3-oxo-4(5),6(7)-diene-eudesman-12-ol	Terpenoids	156588	158303	182092	165908	180494	145434
Zjyp102910	UPLC-MS/MS	11β-hydroxy-3-oxo-4(5),6(7)-diene-eudesman-12-ol	Terpenoids	244860	205623	323411	354673	485146	524706
Lhmp102844	UPLC-MS/MS	1-Cis-5-cis-germacrone	Terpenoids	253321	253853	190859	230246	250155	296193
Zjxp110301	UPLC-MS/MS	3-Hydroxy-3,7,11-trimethyldodeca-1,6E,10-trien-9-yl isobutyrate	Terpenoids	190297	110357	176112	119319	124447	77839.1
Wcop004851	UPLC-MS/MS	5,6-dimethyl-2-benzofuran-1,3-dione	Terpenoids	6.80053e+07	4.26984e+07	5.01948e+07	5.1686e+07	4.67337e+07	3.15445e+07
Wcfp005519	UPLC-MS/MS	5-hydroxyindene-1,3-dione	Terpenoids	672811	657494	709156	307388	320366	520192
Zjyp102905	UPLC-MS/MS	7-epi-teucrenone	Terpenoids	269291	171350	374259	124432	165704	204504
zjbp111604	UPLC-MS/MS	8α-hydroxyeudesma-3,11(13)-dien-14-al	Terpenoids	205757	163550	212483	189381	198722	183716
zjbp111605	UPLC-MS/MS	9-Hydroxyselina-3,11-dien-12-al	Terpenoids	1.49177e+06	1.02828e+06	1.79263e+06	761835	623225	706074
mws1629	UPLC-MS/MS	Aucubin	Terpenoids	53004.7	48359.5	66992.5	42953.6	27890.3	46743
Lmcp007061	UPLC-MS/MS	Axanthiol A	Terpenoids	41918	30455.8	40330.2	23836.6	8621.07	28053.9
MWSmce679	UPLC-MS/MS	Caryophyllene oxide	Terpenoids	142373	114163	127549	52315.1	115449	60136.7
Wbmp011024	UPLC-MS/MS	Caryophyllenol II	Terpenoids	65607.5	61184.7	58313.8	29001.1	87408.5	22037.2
Lmcp007684	UPLC-MS/MS	Confertifolin*	Terpenoids	2.50756e+06	2.84797e+06	2.8776e+06	2.79736e+06	2.71687e+06	2.73688e+06
Lmgp008851	UPLC-MS/MS	Corymbolone	Terpenoids	194771	153685	223092	120215	100025	163360
Jmcp010061	UPLC-MS/MS	costic acid	Terpenoids	2.81755e+06	2.48112e+06	3.22779e+06	1.87732e+06	1.57358e+06	1.92777e+06
Lhhp102907	UPLC-MS/MS	Costunolide	Terpenoids	199905	151529	254286	60173.3	66218.8	45346.2
MWSmce591	UPLC-MS/MS	Curcumenol	Terpenoids	165192	132018	184780	83826.5	73918.6	83086.2
mws1626	UPLC-MS/MS	Dehydrocostuslactone	Terpenoids	52893.1	81183.5	41496	75618.2	62899.5	75612.1
Lmtp006908	UPLC-MS/MS	Dihydroisoalantolactone*	Terpenoids	2.91331e+06	2.97936e+06	2.98476e+06	2.85979e+06	3.05276e+06	2.42922e+06
Lakn004098	UPLC-MS/MS	Dihydrophaseic acid	Terpenoids	54246.1	30294.1	65270.7	50686.1	31995.4	17760.3
Zjyp102918	UPLC-MS/MS	Epinootkatol	Terpenoids	199943	223896	216966	194651	188082	208146
Lhcp120602	UPLC-MS/MS	Eremophila-9-en-8β,11-diol	Terpenoids	166854	127651	122372	86175.4	299560	99293.9
Qmyp101218	UPLC-MS/MS	Glutinosone	Terpenoids	284153	252828	305560	303792	86731	301653
Lmcn011405	UPLC-MS/MS	Hedychiol A	Terpenoids	89881.9	121417	105233	78888.2	92745.7	130415
Lhlp120623	UPLC-MS/MS	Humulene Epoxide II	Terpenoids	608908	681142	711522	613391	616774	656620
Zjyp102915	UPLC-MS/MS	Isocyperol	Terpenoids	65606.6	57936.8	66438.2	50028.5	29979.1	46514.1
Smsp110188	UPLC-MS/MS	isopolygodial*	Terpenoids	62481	186160	59232.7	198112	81146.1	71645.3
Wbmn003185	UPLC-MS/MS	Kobusone	Terpenoids	458250	492469	479670	452736	453546	466033
Zjyp102908	UPLC-MS/MS	Ligucyperonol	Terpenoids	53056.2	42847.6	78435.1	197778	286497	142444
Zjyp110101	UPLC-MS/MS	Nootkatone	Terpenoids	68757.6	86541.7	114300	96683	77825.7	92217.2
Hmyp008730	UPLC-MS/MS	Oxyphyllol A	Terpenoids	362009	426274	453544	419085	423288	485262
Zjyp102940	UPLC-MS/MS	Oxyphyllone C	Terpenoids	291811	315006	376839	242941	346365	322681
Zjyp110109	UPLC-MS/MS	Oxyphyllone F	Terpenoids	127098	108516	168504	28746.8	125281	72388.1
Smsp010188	UPLC-MS/MS	polygodial*	Terpenoids	97959.9	141022	105453	112657	190260	54957.6
Lmcp006840	UPLC-MS/MS	Spathulenol	Terpenoids	153090	144101	165783	128711	119258	170728
Zbbn004440	UPLC-MS/MS	10-O-Caffeoyl-geniposidic acid	Terpenoids	220173	229655	225691	208739	209416	178957
Hasp011675	UPLC-MS/MS	12,13-Dehydrogeranylgeraniol	Terpenoids	242169	443860	314569	360010	407525	288475
Saln003605	UPLC-MS/MS	3'-O-Feruloyl Swertiamarin	Terpenoids	49962	47292.7	44120.4	71524.5	73320.3	29886.9
Lmcp004954	UPLC-MS/MS	3α-Hydroxycarvotagenone	Terpenoids	1.75839e+06	1.12364e+06	2.2608e+06	566491	505115	578756
Lmcp104164	UPLC-MS/MS	5-Hydroxybicyclo[4.3.0]non-2-ene-2-carbaldehyde	Terpenoids	1.57009e+06	1.28477e+06	2.13547e+06	2.00522e+06	2.00584e+06	1.30271e+06
Lmcn006017	UPLC-MS/MS	6,7-Dihydroxy-3,7-dimethyloct-2-enoic acid	Terpenoids	224993	172597	413511	379768	818128	406339
Lmcp004482	UPLC-MS/MS	6,7-Dihydroxy-indan-4-carbaldehyde	Terpenoids	115050	493449	386050	629943	702350	560893
Hmbn001505	UPLC-MS/MS	6-O-Glucosyl-leucolactone	Terpenoids	11757.3	26675	17188.1	14101.9	11670	11567.1
Cmdn003997	UPLC-MS/MS	6'-O-α-D-galactosylbarlerin	Terpenoids	20005	14686.7	46955.8	58350	36196	18750.8
Cmdn002504	UPLC-MS/MS	6'-O-β-D-glucosylsesamoside	Terpenoids	67764.7	56142.6	50498	33822.7	26219.7	46712
Hmmn003964	UPLC-MS/MS	7-Deoxyloganic acid	Terpenoids	41680	36675	40062.4	25005	51830.5	35016.7
Zbyn002532	UPLC-MS/MS	8-Epiloganic acid	Terpenoids	31881	41216.5	30255.8	27771.4	18875.6	25794.7
Lmxn005627	UPLC-MS/MS	8-O-Feruloylharpagide	Terpenoids	22805	33599.9	13270.9	27814.9	31488.8	35645.1
Lhsp101905	UPLC-MS/MS	Actinidialactone	Terpenoids	190590	215125	368815	555665	757467	428416
Wmhp000012	UPLC-MS/MS	Ajugoside	Terpenoids	175257	217893	191393	169356	191935	236415
pmn001587	UPLC-MS/MS	Asperulosidic acid	Terpenoids	71343.7	58473.5	70944.8	80175.1	78091.8	73170.6
Cmrn002205	UPLC-MS/MS	Bartsioside	Terpenoids	6.4381e+07	5.86979e+07	6.27748e+07	4.43751e+07	4.8714e+07	4.03792e+07
Qahn011632	UPLC-MS/MS	Biondinin C	Terpenoids	113244	761253	183261	1.54229e+06	1.29543e+06	3.05224e+06
Hmlp008487	UPLC-MS/MS	Blumenol C	Terpenoids	1.00021e+06	794757	866737	683243	876053	734132
MWS1962	UPLC-MS/MS	cis-Citral	Terpenoids	742701	701873	842938	646383	702371	667864
MWSmce696	UPLC-MS/MS	Fenchone	Terpenoids	7.9786e+06	4.59514e+06	6.42351e+06	2.71216e+06	3.18931e+06	2.13304e+06
mws1577	UPLC-MS/MS	Genipin-1-O-gentiobioside	Terpenoids	82291.5	64143.1	69424.1	68230.3	60009.5	49617
mws1565	UPLC-MS/MS	Geniposide	Terpenoids	61796.5	65638.1	87216.4	60428.2	38202.9	111715
mws1574	UPLC-MS/MS	Geniposidic acid	Terpenoids	158162	126389	154128	118487	32584.1	124321
HX1223	UPLC-MS/MS	Germacra-1(10),4,7(11)-trien-9α-ol	Terpenoids	101219	98378.5	116294	39709.6	76415.1	26639
pmp001048	UPLC-MS/MS	Ixoroside	Terpenoids	81322.7	146473	166022	329139	361893	223568
Hmcn001415	UPLC-MS/MS	Majoroside	Terpenoids	55556.9	69531.4	50015	49763.1	55721	42305.2
Lmcp006848	UPLC-MS/MS	Myrtenal	Terpenoids	164709	117326	126833	85526.4	58918.1	51768.1
Lmcp005153	UPLC-MS/MS	Myrtenol; 2-Pinen-10-ol	Terpenoids	149921	712155	243456	2.19244e+06	2.2481e+06	2.44404e+06
Lmyp004084	UPLC-MS/MS	Perillyl alcohol	Terpenoids	995363	932906	792745	1.85793e+06	1.70355e+06	1.51168e+06
Zjyp102902	UPLC-MS/MS	p-menth-3-ene-1,2-diol	Terpenoids	43052.9	52337	30752.9	50918.8	109767	84604.9
pmf0613	UPLC-MS/MS	α-Terpineol	Terpenoids	2.11966e+06	2.14369e+06	2.21347e+06	2.19913e+06	2.13343e+06	2.15488e+06
Lhgp102104	UPLC-MS/MS	14,15-epoxylabda-8(17),12-dien-16-al*	Terpenoids	20875	39623.9	36792	31027.7	23058.7	25691.8
Wbmp010530	UPLC-MS/MS	15-Hydroxydehydroabietic acid	Terpenoids	52610.2	74892.5	65274.8	80387.8	64179.3	73581.8
Lmcp006978	UPLC-MS/MS	16-Hydroxylabda-8(17),11,13-trien-15,16-olide	Terpenoids	26897.8	62123.1	45027.7	76264.8	64414.4	73260.9
Lcmp123005	UPLC-MS/MS	18-Oxoferruginol	Terpenoids	106116	130244	133861	89420.9	100501	83106.8
Wbmn013660	UPLC-MS/MS	3,9-Dihydroxy-13(14)-labden-16,15-olide	Terpenoids	8.19339e+06	9.54105e+06	1.0139e+07	6.95119e+06	8.29625e+06	8.15172e+06
Wadp009668	UPLC-MS/MS	7-Oxo-pimara-5,8,15-trien-2-ol	Terpenoids	495896	979143	480652	1.03405e+06	904318	993365
Cmmn012997	UPLC-MS/MS	Abietic acid	Terpenoids	108632	104273	104690	104734	92253.5	112350
Lmcn010700	UPLC-MS/MS	Amomax B	Terpenoids	254258	362319	284110	306975	298122	194240
Lmcn010651	UPLC-MS/MS	Amomax C	Terpenoids	188501	272434	263872	216105	231937	188250
zjsp123103	UPLC-MS/MS	Amomaxin A*	Terpenoids	836539	948275	1.53047e+06	678621	575882	763557
zjsp123104	UPLC-MS/MS	Amomaxin B	Terpenoids	515988	950740	732666	884755	592383	743275
Lhgp102024	UPLC-MS/MS	Calcaratarin B	Terpenoids	117464	248224	170194	348539	192863	213191
pmf0314	UPLC-MS/MS	cis-Abienol	Terpenoids	28352.7	29500.6	25721.4	30256.4	27967.8	27897.3
Cmmn012461	UPLC-MS/MS	Dehydroabietic acid	Terpenoids	2.87515e+06	2.13548e+06	2.66196e+06	2.65803e+06	2.23805e+06	2.54145e+06
mws4017	UPLC-MS/MS	Ferruginol*	Terpenoids	100675	114789	113970	100851	100509	88471.8
Lmcn011160	UPLC-MS/MS	Isocoronarin D	Terpenoids	997598	2.04623e+06	1.32357e+06	1.54876e+06	1.9133e+06	1.28854e+06
Zaxn007230	UPLC-MS/MS	Isopimaradieneone*	Terpenoids	709270	682072	772503	742263	720039	697845
Zaxn006988	UPLC-MS/MS	Isopimaric acid*	Terpenoids	330566	335940	331227	319699	322787	307569
MWSslk208	UPLC-MS/MS	Kaurenoic Acid*	Terpenoids	324461	313635	347625	330359	310914	312856
zjsp123101	UPLC-MS/MS	Kravanhin B*	Terpenoids	7.69254e+06	6.03777e+06	1.14856e+07	32013.2	22285.3	30563.7
Lhgp102102	UPLC-MS/MS	Labda-8(17),12-diene-15,16-di-al*	Terpenoids	21999.5	41274.2	32004.8	28412.7	20771.1	21375.8
Lmcp007921	UPLC-MS/MS	Labda-8(17),13(14)-dien-15,16-olide	Terpenoids	159817	234877	176820	83652.7	106879	164399
Cmmn013378	UPLC-MS/MS	Levopimaric acid*	Terpenoids	85099.3	82638.4	67212	84629.3	76133.6	62828
Lmcp007476	UPLC-MS/MS	Maximumin A*	Terpenoids	7.69254e+06	6.03777e+06	1.14856e+07	32013.2	22285.3	30563.7
Lmcp007080	UPLC-MS/MS	Maximumin B*	Terpenoids	50039.9	113502	56842.9	92993.2	58829.2	146255
Lmcp008068	UPLC-MS/MS	Ottensinin	Terpenoids	54872.4	103536	51662.8	67447.3	83609.6	70214.4
Lmbn014696	UPLC-MS/MS	Pimaric acid*	Terpenoids	379424	358264	373668	363281	358045	386202
Zaxn005652	UPLC-MS/MS	Pisiferic acid	Terpenoids	161334	214116	180254	318325	216724	354716
Lhgp102023	UPLC-MS/MS	Zerumbetol	Terpenoids	214840	282173	285682	170092	181149	176020
Lhgp102025	UPLC-MS/MS	Zerumin A	Terpenoids	65617.4	132047	119506	110684	114110	93695
Lhgp102026	UPLC-MS/MS	Zerumin B	Terpenoids	21751.6	63330.1	32360.6	59372.9	76636.5	41779
HJN110	UPLC-MS/MS	3-Hydroxylup-20(29)-en-28-oic acid (Betulinic acid)*	Terpenoids	66352.7	117794	103305	68585.7	54248.8	75820.1
mws1389	UPLC-MS/MS	3-Hydroxyolean-12-en-28-oic acid (Oleanolic acid)*	Terpenoids	68898	101879	70099.1	76317	67121.5	60880
Lmcn010734	UPLC-MS/MS	14,15,16-Trinorlabda-8(17),11-dien-13-oic acid	Terpenoids	380081	697336	631456	585618	605758	413617
Lmxn002712	UPLC-MS/MS	6''-O-Acetylharpagide	Terpenoids	595537	447437	780378	168408	181501	241479
Lmxn003152	UPLC-MS/MS	8-Epiloganin	Terpenoids	89770.8	132210	114756	116220	105637	103670
Wmqn000820	UPLC-MS/MS	Dehydrololiolide	Terpenoids	133901	177913	91106.5	181646	95867	218420
Rfmb320	UPLC-MS/MS	1-Methylpiperidine-2-carboxylic acid	Organic acids	2.12499e+06	1.94245e+06	4.97435e+06	4.14786e+06	4.472e+06	1.92264e+06
Wccp000476	UPLC-MS/MS	2-(1-Carboxyethoxy)propanoic acid	Organic acids	525189	502617	534409	417128	480776	493597
Wmzn000227	UPLC-MS/MS	2,2-Dimethylsuccinic acid	Organic acids	272759	534321	143004	1.41844e+06	615786	828020
pme0278	UPLC-MS/MS	2,6-Diaminooimelic acid	Organic acids	611757	637006	548319	1.051e+06	358377	674979
Lmbn001609	UPLC-MS/MS	2-Acetyl-2-Hydroxybutanoic Acid	Organic acids	130572	75906.9	144982	80156	63708.2	116720
Zbqp000579	UPLC-MS/MS	2-amino-3-(1H-pyrazol-1-yl)propanoic acid	Organic acids	6.65605e+06	7.33132e+06	7.50363e+06	7.71324e+06	7.54688e+06	6.91938e+06
mws0236	UPLC-MS/MS	2-Aminoethanesulfonic acid	Organic acids	285964	302008	368347	271697	324716	268417
pme3017	UPLC-MS/MS	2-Aminoisobutyric acid	Organic acids	1.06449e+07	1.22835e+07	7.11985e+06	1.33288e+07	7.54071e+06	1.3898e+07
Lmbn001288	UPLC-MS/MS	2-Hydroxy-2-methyl-3-oxobutanoic acid*	Organic acids	378229	257985	887663	196847	290397	262402
Lmrn002746	UPLC-MS/MS	2-Hydroxy-4-methylpentanoic acid	Organic acids	1.88137e+06	1.82142e+06	3.44173e+06	1.01506e+07	1.0441e+07	3.8798e+06
mws0206	UPLC-MS/MS	2-Hydroxybutyric Acid*	Organic acids	43762.9	78168.9	78430.4	137886	150960	104204
Zmyn000247	UPLC-MS/MS	2-Hydroxyglutaric Acid*	Organic acids	4.88762e+06	3.83466e+06	4.99385e+06	4.60327e+06	3.359e+06	5.0862e+06
Lmmn003323	UPLC-MS/MS	2-Hydroxyhexadecanoic acid	Organic acids	528247	740480	620708	760120	725767	810454
mws0574	UPLC-MS/MS	2-Hydroxyisobutyric acid*	Organic acids	43762.9	78168.9	78430.4	137886	150960	104204
mws0341	UPLC-MS/MS	2-Hydroxyisocaproic acid	Organic acids	1.2116e+07	1.15536e+07	2.29291e+07	6.77932e+07	6.84464e+07	2.5794e+07
pmb3101	UPLC-MS/MS	2-Isopropylmalic Acid	Organic acids	4.02078e+06	4.47087e+06	4.874e+06	8.69298e+06	9.20457e+06	6.2767e+06
mws0924	UPLC-MS/MS	2-Methylglutaric acid*	Organic acids	1.5783e+06	1.2267e+06	1.65963e+06	1.2279e+06	993256	1.21122e+06
mws0473	UPLC-MS/MS	2-Methylsuccinic acid*	Organic acids	848000	815082	1.29988e+06	772661	818763	860421
mws2124	UPLC-MS/MS	2-Phosphoglycolate	Organic acids	216963	191695	207130	102142	251089	213210
pme1216	UPLC-MS/MS	2-Picolinic acid	Organic acids	300560	631137	1.24277e+06	1.88841e+06	1.31775e+06	715741
Zmgn001448	UPLC-MS/MS	2-Propylmalic Acid*	Organic acids	3.91369e+06	4.17935e+06	4.60618e+06	8.52058e+06	8.70792e+06	6.17836e+06
Lmbn001676	UPLC-MS/MS	3-Hydroxy-3-Methyl-2-Oxopentanoic Acid*	Organic acids	119493	114157	155032	122032	80087.2	129048
mws0576	UPLC-MS/MS	3-Hydroxybutyric acid	Organic acids	943235	642053	2.24962e+06	4.83274e+06	8.33999e+06	2.5974e+06
MWS3036	UPLC-MS/MS	3-Hydroxyglutaric acid	Organic acids	2.63035e+06	2.27017e+06	2.24881e+06	2.30209e+06	2.03863e+06	2.26991e+06
pme2601	UPLC-MS/MS	3-Hydroxypropanoic acid	Organic acids	138584	118793	93179.4	172835	184736	96129.4
Lmbn001754	UPLC-MS/MS	3-Isopropylmalic Acid*	Organic acids	3.77671e+06	4.24102e+06	4.44326e+06	7.66816e+06	8.21092e+06	5.69678e+06
Lmgn000160	UPLC-MS/MS	3-Ureidopropionic Acid	Organic acids	276709	377434	245155	576527	192499	479384
Zmtn001464	UPLC-MS/MS	4,8-Dihydroxyquinoline-2-carboxylic acid	Organic acids	152776	230786	141604	163554	120373	143673
mws0567	UPLC-MS/MS	4-Guanidinobutyric acid	Organic acids	8.66016e+06	9.31787e+06	1.11835e+07	1.13107e+07	6.07248e+06	1.14778e+07
pme2761	UPLC-MS/MS	4-Hydroxy-2-oxoglutaric acid	Organic acids	144345	105776	263057	95403.6	123418	202556
Lmbn001364	UPLC-MS/MS	4-Hydroxy-2-Oxopentanoic Acid*	Organic acids	450336	291602	1.0219e+06	220877	326748	300184
Lmbn001467	UPLC-MS/MS	5-Acetamidopentanoic Acid	Organic acids	410820	571977	365166	656043	345186	407335
pme0274	UPLC-MS/MS	6-Aminocaproic acid	Organic acids	2.58214e+06	2.86482e+06	1.97378e+06	1.96976e+06	1.57774e+06	2.47367e+06
mws0972	UPLC-MS/MS	6-Hydroxyhexanoic acid	Organic acids	149311	123063	267354	261224	198737	93127.9
Lmtn004049	UPLC-MS/MS	Abscisic acid	Organic acids	445882	180513	434501	247271	209808	268482
mws0208	UPLC-MS/MS	Adipic Acid*	Organic acids	1.86129e+06	1.29498e+06	1.96223e+06	1.43546e+06	1.23443e+06	1.37841e+06
pme3096	UPLC-MS/MS	Aminomalonic acid	Organic acids	809625	764085	731056	1.16978e+06	851035	861635
mws0237	UPLC-MS/MS	Azelaic acid	Organic acids	804841	747687	731118	688155	795848	704072
mws0425	UPLC-MS/MS	Citraconic acid	Organic acids	1.31172e+07	1.39936e+07	1.06612e+07	8.43421e+06	7.42455e+06	1.25028e+07
mws0281	UPLC-MS/MS	Citric Acid	Organic acids	1.57581e+06	1.65658e+06	1.64233e+06	1.54763e+06	1.41316e+06	1.58899e+06
Wayn000597	UPLC-MS/MS	Citric acid-1-O-diglucoside	Organic acids	7.48047e+06	8.24999e+06	1.1861e+07	2.92737e+07	3.96644e+07	1.8407e+07
ML10197929	UPLC-MS/MS	Creatine	Organic acids	58904.7	90908.8	38256.6	96154.3	69929.9	58017.1
pme1936	UPLC-MS/MS	Creatinine	Organic acids	443063	437867	460344	440092	429915	412453
pme1730	UPLC-MS/MS	D-Erythronolactone	Organic acids	1.64483e+06	1.60019e+06	1.90861e+06	1.61459e+06	1.43872e+06	1.63802e+06
Lmmn000806	UPLC-MS/MS	Dimethylmalonic acid*	Organic acids	86746.3	95662.7	150885	85181.3	107715	99194.1
MWS0274	UPLC-MS/MS	DL-3-Phenyllactic acid	Organic acids	23340	40010	35479.1	221570	70708.2	44905.2
pme3186	UPLC-MS/MS	DL-Glyceraldehyde-3-phosphate	Organic acids	157050	277417	345448	469304	434809	669910
mws0267	UPLC-MS/MS	DL-Glyceric Acid	Organic acids	247663	262292	488164	349138	394451	158440
MWS1709	UPLC-MS/MS	D-Malic acid*	Organic acids	1.99605e+06	2.16307e+06	1.93221e+06	2.52057e+06	2.71082e+06	1.98304e+06
pme3034	UPLC-MS/MS	Ethylmalonic acid*	Organic acids	1.08216e+06	137351	1.53357e+06	992916	1.01206e+06	1.03834e+06
mws0376	UPLC-MS/MS	Fumaric acid	Organic acids	4.81671e+06	3.89171e+06	3.39312e+06	6.33967e+06	5.6958e+06	4.09412e+06
pme0243	UPLC-MS/MS	Glutaric acid*	Organic acids	1.08216e+06	137351	1.53357e+06	992916	1.01206e+06	1.03834e+06
Wayn001528	UPLC-MS/MS	Homocitrate	Organic acids	3.68151e+07	3.99549e+07	3.88871e+07	3.61813e+07	3.01125e+07	3.79581e+07
MWS1882	UPLC-MS/MS	Iminodiacetic acid	Organic acids	313140	489097	267025	305772	601488	348641
Zmyn000453	UPLC-MS/MS	Isocitric Acid	Organic acids	1.02151e+06	916500	922707	818887	805266	863897
Wayn000918	UPLC-MS/MS	Isocitric acid-1-O-diglucoside	Organic acids	2.89582e+06	3.58095e+06	4.70356e+06	1.1811e+07	1.54869e+07	7.01013e+06
Zmgn000217	UPLC-MS/MS	Itaconic acid	Organic acids	1.83216e+06	2.02832e+06	2.34843e+06	1.74798e+06	1.52147e+06	2.02738e+06
Lcsn000415	UPLC-MS/MS	Keto-Deoxy-Nonulonic acid	Organic acids	286571	350800	463605	378571	672602	360078
pmb2826	UPLC-MS/MS	L-Citramalic acid	Organic acids	9.06765e+06	9.31763e+06	8.92726e+06	8.60384e+06	7.87884e+06	9.03712e+06
mws0275	UPLC-MS/MS	L-Malic acid*	Organic acids	1.43796e+06	1.13528e+06	992690	1.98567e+06	2.00195e+06	1.71437e+06
MWS0811	UPLC-MS/MS	L-Pipecolic Acid	Organic acids	5.60711e+06	1.00648e+07	4.25849e+06	2.01256e+07	1.22914e+07	1.32428e+07
mws0262	UPLC-MS/MS	L-Tartaric acid	Organic acids	133710	159283	178228	136334	90276.2	99075.9
pme2362	UPLC-MS/MS	Mandelic acid	Organic acids	127824	153689	135162	141420	116593	101899
MWS2040	UPLC-MS/MS	Methanesulfonic acid	Organic acids	158905	155998	329779	153303	170867	138488
mws0470	UPLC-MS/MS	Methylmalonic acid*	Organic acids	2.19105e+07	2.06858e+07	2.10117e+07	3.05162e+07	2.16738e+07	2.00839e+07
pme3154	UPLC-MS/MS	Mevalonic acid	Organic acids	1.15384e+06	1.14351e+06	1.15709e+06	1.0526e+06	935561	1.10083e+06
MWS5136	UPLC-MS/MS	Mono-Methyl Glutarate*	Organic acids	204404	131409	193505	163063	127759	123267
Lmmn002164	UPLC-MS/MS	Monomethyl succinate*	Organic acids	120522	111274	177642	110067	119348	112239
Lmyn000160	UPLC-MS/MS	Mucic acid Dimethyl Ester	Organic acids	727746	904244	952423	851223	1.09595e+06	932384
mws1167	UPLC-MS/MS	Oxalacetic acid	Organic acids	26392.4	29567.1	27494.2	32842	23376.5	23129.1
pmf0096	UPLC-MS/MS	Oxalic acid	Organic acids	145079	125299	146781	306532	276647	189873
mws2125	UPLC-MS/MS	Phosphoenolpyruvate	Organic acids	25466.3	88645.7	66132.4	75227.4	200703	173408
Lmsn015919	UPLC-MS/MS	Phytic acid	Organic acids	699375	643561	696877	787414	694600	753060
pme1974	UPLC-MS/MS	Pyruvic acid	Organic acids	30345.9	60829.7	58761.4	67330.8	50270.5	58957.7
mws0277	UPLC-MS/MS	Quinic Acid	Organic acids	6.23866e+06	5.62993e+06	5.20702e+06	5.19017e+06	4.67248e+06	4.89882e+06
pme0266	UPLC-MS/MS	Sebacic acid	Organic acids	224993	172597	413511	379768	818128	406339
mws0242	UPLC-MS/MS	Suberic Acid	Organic acids	699099	884466	799149	411843	376570	863798
mws0192	UPLC-MS/MS	Succinic acid*	Organic acids	2.29499e+07	2.11035e+07	2.16159e+07	3.14149e+07	2.34672e+07	2.32132e+07
Lmgn000219	UPLC-MS/MS	Succinic semialdehyde	Organic acids	22592.3	23415.3	28104.3	25879.3	34739.7	21938.2
pme3009	UPLC-MS/MS	trans-Aconitic acid	Organic acids	276995	172667	298888	116876	102204	131326
Lmyjn03753	UPLC-MS/MS	Tropic acid	Organic acids	5342.38	35010	16005.4	9914.38	18340	12307.1
pme2380	UPLC-MS/MS	α-Ketoglutaric acid	Organic acids	272948	242210	291044	419385	361460	316693
mws0147	UPLC-MS/MS	β-Hydroxyisovaleric acid	Organic acids	1.61789e+06	3.55954e+06	2.15246e+06	5.88561e+06	9.29685e+06	6.54929e+06
pme3011	UPLC-MS/MS	γ-Aminobutyric acid	Organic acids	636702	631281	844671	802366	1.02692e+06	1.03395e+06
Zmdp000917	UPLC-MS/MS	δ-Guanidinovaleric acid	Organic acids	173805	263629	161215	474151	184351	255205
pmb0296	UPLC-MS/MS	1-Oleoyl-Sn-Glycerol	Lipids	1.13748e+06	612365	1.25146e+06	896134	953426	665570
Zbfn008434	UPLC-MS/MS	1-O-Linoleoyl-3-O-galactopyranosyl-L-glycerol	Lipids	6198.73	13866.7	10903.7	14765.9	11047.2	10120.7
Wagn011658	UPLC-MS/MS	1-Palmitoyl-Sn-Glycerol 3-O-Diglucoside	Lipids	106866	66676.1	84562.7	79295.3	75572.1	63608.3
pmb1562	UPLC-MS/MS	1-Stearidonoyl-Glycerol	Lipids	42168.1	98265.2	58306.3	95649.2	144059	189151
Lmhp011562	UPLC-MS/MS	1-α-Linolenoyl-glycerol*	Lipids	89883.1	173088	65861.5	152284	167176	178878
Wagn012030	UPLC-MS/MS	2-Palmitoyl-Sn-Glycerol 3-O-Diglucoside	Lipids	57354.5	49199.1	56579.3	38394.5	31594.6	38044.2
Lmhp011388	UPLC-MS/MS	2-α-Linolenoyl-glycerol*	Lipids	220009	421592	201235	427082	370571	481552
Lmyn005812	UPLC-MS/MS	Gingerglycolipid A	Lipids	595214	347914	405869	129003	130142	163838
Lmyn006011	UPLC-MS/MS	Gingerglycolipid B	Lipids	159274	175601	147893	85005.1	69745.8	117532
Lmyn006221	UPLC-MS/MS	Gingerglycolipid C	Lipids	1.09431e+06	672749	1.18349e+06	998354	773181	646467
Lmfp009701	UPLC-MS/MS	Glycerol 9,11,13-octadecatrienoyl ester*	Lipids	218212	459219	212636	394110	344828	489612
Hmyn007168	UPLC-MS/MS	LysoPG 16:0	Lipids	100052	242804	120360	231955	267042	189145
Lmsp010763	UPLC-MS/MS	Monolinolenin*	Lipids	237881	460785	221806	423307	388348	498627
mws0120	UPLC-MS/MS	Choline Alfoscerate	Lipids	1.18806e+06	944323	1.64132e+06	1.19991e+06	1.35962e+06	945996
Walp008255	UPLC-MS/MS	2-aminodocoSane-1,5,7,21-tetraol	Others	97661.4	96297.5	122743	111166	91681.2	125474
Walp007192	UPLC-MS/MS	2-aminodocoSane-1,6,19,20,21-pentaol	Others	104100	79322	138681	142106	120507	112204
Walp004752	UPLC-MS/MS	2-Aminododecane-1,4-diol	Others	1.12455e+06	1.1435e+06	1.21497e+06	911234	1.12925e+06	1.17555e+06
Walp007182	UPLC-MS/MS	2-Aminohexadecane-1,15-diol	Others	4.81678e+06	4.7778e+06	5.0398e+06	5.28073e+06	5.10374e+06	4.41131e+06
WaYp007721	UPLC-MS/MS	2-Aminohexadecane-1,16,16-triol	Others	141576	111009	129002	88913.6	81129.3	79065
Walp007043	UPLC-MS/MS	2-Aminohexadecane-1,4-diol*	Others	5.15522e+06	5.07599e+06	5.35855e+06	5.16175e+06	5.34533e+06	4.69761e+06
WaYp006462	UPLC-MS/MS	2-Aminohexadecane-1,5,15-triol	Others	914932	1.01069e+06	1.13853e+06	738792	813845	922853
Walp008158	UPLC-MS/MS	2-AminoicoSane-1,5,19-triol	Others	73518.7	76657.9	93274.7	90396.7	81140.4	75485.1
Walp007190	UPLC-MS/MS	2-AminoicoSane-1,5,7,19-tetraol	Others	867600	876872	1.04713e+06	1.09342e+06	1.09019e+06	819025
Walp008102	UPLC-MS/MS	2-Aminooctadecane-1,4-diol	Others	1.43653e+06	1.34434e+06	1.45642e+06	1.41075e+06	1.29824e+06	1.24569e+06
Walp004906	UPLC-MS/MS	2-Aminotetradecane-1,11,13-triol	Others	330220	352310	321630	325376	365356	349281
Walp006011	UPLC-MS/MS	2-Aminotetradecane-1,4-diol*	Others	857538	869519	850551	649628	685316	745320
WaYp005128	UPLC-MS/MS	2-Aminotetradecane-1,5,13-triol	Others	1.30803e+06	1.47222e+06	1.49486e+06	1.34163e+06	1.2347e+06	1.46606e+06
ML10195036	UPLC-MS/MS	3-Dehydrosphinganine	Lipids	1.28951e+06	1.35452e+06	1.48306e+06	1.1359e+06	905390	1.01794e+06
pmb2221	UPLC-MS/MS	4-Hydroxysphinganine; Phytosphingosine	Lipids	3.05871e+07	3.36595e+07	3.50693e+07	2.60181e+07	2.40889e+07	2.76413e+07
pmp001264	UPLC-MS/MS	Hexadecylsphingosine	Lipids	5.8477e+06	5.85131e+06	6.05288e+06	5.85323e+06	6.36926e+06	5.28745e+06
pmb0862	UPLC-MS/MS	LysoPC 12:0	Lipids	20415.7	13705.2	41123.5	61185	78272.2	43713.7
pmd0130	UPLC-MS/MS	LysoPC 14:0	Lipids	12809.2	20885.9	24052.8	39757.1	68139.5	43937.8
pmb2319	UPLC-MS/MS	LysoPC 15:0*	Lipids	29640.4	29828.6	27904.8	21495	18273.6	23168.6
Lmhp009129	UPLC-MS/MS	LysoPC 15:0(2n isomer)*	Lipids	31892.7	45313.6	28044.5	35857.1	34403.7	35078.1
pmb2260	UPLC-MS/MS	LysoPC 15:1	Lipids	32744.5	23442.2	17901.7	19549.6	14663.2	24478.9
pmb0855	UPLC-MS/MS	LysoPC 16:0	Lipids	1.0821e+07	1.21348e+07	1.32097e+07	1.41687e+07	1.14425e+07	1.48107e+07
pmd0132	UPLC-MS/MS	LysoPC 16:0(2n isomer)	Lipids	939830	1.1905e+06	805669	1.39036e+06	1.67998e+06	1.31706e+06
pmp001270	UPLC-MS/MS	LysoPC 16:1*	Lipids	528801	815957	423528	1.50941e+06	1.16139e+06	931694
Lmhp008833	UPLC-MS/MS	LysoPC 16:1(2n isomer)*	Lipids	616576	849907	546866	1.01146e+06	1.21058e+06	1.07553e+06
pmb2406	UPLC-MS/MS	LysoPC 17:0	Lipids	29948.5	49175.1	41715.5	38422.7	40035.3	28902
Lmhp009590	UPLC-MS/MS	LysoPC 17:1	Lipids	30503	38955.5	42412.9	65512.4	59549.6	58243
mws0126	UPLC-MS/MS	LysoPC 18:0	Lipids	667417	735509	755735	719312	712698	676506
pmd0136	UPLC-MS/MS	LysoPC 18:0(2n isomer)	Lipids	142509	107527	107604	90095.1	84684.5	70601
Lmhp010190	UPLC-MS/MS	LysoPC 18:1(2n isomer)	Lipids	2.19473e+07	2.20091e+07	2.72985e+07	3.70671e+07	42830613	2.87129e+07
pmp001273	UPLC-MS/MS	LysoPC 18:2	Lipids	3.26884e+06	4.18739e+06	3.75718e+06	3.95172e+06	3.73385e+06	3.57274e+06
pmp001251	UPLC-MS/MS	LysoPC 18:2(2n isomer)	Lipids	1.06693e+07	1.23058e+07	9.40641e+06	1.08729e+07	1.15754e+07	9.94305e+06
pmb0854	UPLC-MS/MS	LysoPC 18:3	Lipids	1.1512e+06	1.32429e+06	1.30921e+06	1.11692e+06	1.04087e+06	1.74836e+06
pmb0865	UPLC-MS/MS	LysoPC 18:3(2n isomer)	Lipids	8.90255e+06	1.03129e+07	7.99796e+06	6.06397e+06	5.59773e+06	7.85754e+06
Lmhp010908	UPLC-MS/MS	LysoPC 19:1	Lipids	92284.6	95044	101507	170161	198617	130979
Lmhp007840	UPLC-MS/MS	LysoPC 19:2*	Lipids	352823	510306	291962	151626	76492.5	136805
Lmhp007598	UPLC-MS/MS	LysoPC 19:2(2n isomer)*	Lipids	353321	508068	303531	135353	48555.8	141767
pmd0146	UPLC-MS/MS	LysoPC 20:2(2n isomer)	Lipids	20202	21349.5	15067.7	14155.1	9889.98	13021.6
Lmhp009368	UPLC-MS/MS	LysoPC 22:6	Lipids	111723	26781	50269.2	26964.5	22950.1	2027.25
Lcsp013328	UPLC-MS/MS	linoleoyl ethanolamine	Others	369841	315721	426507	252350	190843	265202
pmb0864	UPLC-MS/MS	LysoPE 14:0	Lipids	19658.5	30931.7	40819.2	108240	125662	81085.9
Lmhp009187	UPLC-MS/MS	LysoPE 15:0	Lipids	30097.2	49090.9	44822.9	35048.8	29699.3	49106.8
pmb0876	UPLC-MS/MS	LysoPE 16:0	Lipids	1.77818e+06	2.48693e+06	2.03355e+06	3.32759e+06	3.2444e+06	3.62045e+06
pmd0160	UPLC-MS/MS	LysoPE 16:0(2n isomer)	Lipids	69818.2	78458.8	48048.1	95663.1	110261	56221.9
Lmhp009034	UPLC-MS/MS	LysoPE 16:1*	Lipids	48767.9	54124.3	41269.1	113583	131501	124693
Lmhp008763	UPLC-MS/MS	LysoPE 16:1(2n isomer)*	Lipids	118798	101130	120803	193251	292820	248115
Lmhp007836	UPLC-MS/MS	LysoPE 16:3	Lipids	5743.79	2747.4	3036.85	34236	92090.1	16651.2
pmb0883	UPLC-MS/MS	LysoPE 18:0	Lipids	31726.6	38281	28115.1	34825.6	46364.5	36839.1
pmb0880	UPLC-MS/MS	LysoPE 18:0(2n isomer)	Lipids	40223	68779.8	45289.7	98909.7	118661	56905.8
mws0289	UPLC-MS/MS	LysoPE 18:1*	Lipids	1.10443e+06	1.597e+06	1.13912e+06	2.44396e+06	2.4527e+06	3.00597e+06
pmb0856	UPLC-MS/MS	LysoPE 18:1(2n isomer)*	Lipids	6.49966e+06	1.25712e+07	1.03308e+07	1.42611e+07	2.17211e+07	1.75381e+07
pmb0881	UPLC-MS/MS	LysoPE 18:2	Lipids	389905	520714	435199	473624	571397	455836
pmb0874	UPLC-MS/MS	LysoPE 18:2(2n isomer)	Lipids	2.15511e+06	4.66692e+06	2.31114e+06	4.59877e+06	6.22891e+06	4.31897e+06
Lmhp008801	UPLC-MS/MS	LysoPE 18:3	Lipids	941422	1.14924e+06	704558	662079	707866	967517
Lmhp008589	UPLC-MS/MS	LysoPE 18:3(2n isomer)	Lipids	5.9473e+06	9.44528e+06	4.7654e+06	4.201e+06	5.07257e+06	6.31608e+06
Lmhp008688	UPLC-MS/MS	LysoPE 20:5	Lipids	13210.5	26677.3	13778.7	16528.2	18285.4	16275.7
Lmbn006152	UPLC-MS/MS	(9Z,11E)-Octadecadienoic acid*	Lipids	304039	314975	353856	237102	223378	237964
MWSslk133	UPLC-MS/MS	1,14-Tetradecanedioic Acid	Lipids	21330.4	16346	18581.6	16950.6	19087.1	16339.5
MWSslk080	UPLC-MS/MS	10-Hydroxydecanoic acid	Lipids	27257.6	19664.2	48520.8	54673.2	149449	60473.4
mws2623	UPLC-MS/MS	11-Octadecanoic acid(Vaccenic acid)*	Lipids	5.16704e+07	6.28691e+07	6.17158e+07	5.46545e+07	5.75083e+07	5.72223e+07
Lmbn005487	UPLC-MS/MS	12,13-DHOME; (9Z)-12,13-Dihydroxyoctadec-9-enoic acid	Lipids	38695.8	46385.8	42836.3	34342.3	38861.6	36119.1
pmb2799	UPLC-MS/MS	12,13-Epoxy-9-Octadecenoic Acid	Lipids	80037.7	50675.1	92542.1	55833.8	56764.9	44798.2
Lmbn009444	UPLC-MS/MS	12-Hydroxyoctadec-9-Enoic Acid; Ricinoleic acid	Lipids	254667	302254	259890	310741	333870	332818
MWS5235	UPLC-MS/MS	12-Hydroxyoctadecanoic acid	Lipids	77423.6	74505.6	76932.2	73091.5	74528.3	66529.2
mws0879	UPLC-MS/MS	12S-Hydroxy-5Z,8Z,10E,14Z-eicosatetraenoic acid	Lipids	56801	64419.7	91649.5	77741.4	70827.1	88889.7
Lmbn005369	UPLC-MS/MS	13(S)-HODE;13(S)-Hydroxyoctadeca-9Z,11E-dienoic acid*	Lipids	1.26792e+06	1.14213e+06	1.57374e+06	1.0402e+06	907889	894179
MWS80007	UPLC-MS/MS	13-Hydroperoxy-9Z,11E-octadecadienoic acid*	Lipids	93543.5	120451	117935	112571	94289.9	83308.7
Lmbn005443	UPLC-MS/MS	13-KODE; (9Z,11E)-13-Oxooctadeca-9,11-dienoic acid*	Lipids	35694.3	38534	33470.3	45488.5	51032.1	48763.2
MWS2430	UPLC-MS/MS	13-methylmyristic acid	Lipids	1.09028e+06	1.41214e+06	1.20395e+06	1.22984e+06	1.51754e+06	1.22887e+06
pmb2804	UPLC-MS/MS	13S-Hydroperoxy-9Z,11E-octadecadienoic acid	Lipids	41189.1	21386.1	58394.4	64403.1	75593.1	32842.2
Zmpn003368	UPLC-MS/MS	13S-Hydroxy-9Z,11E,15Z-octadecatrienoic acid	Lipids	115969	435254	184846	638410	672972	669279
Hmqp005455	UPLC-MS/MS	15(R)-Hydroxylinoleic Acid	Lipids	62432.8	43667	48142	37856	37367.8	32837
Zmyn004676	UPLC-MS/MS	17-Hydroxylinolenic acid	Lipids	1.32874e+06	891884	1.52976e+06	588072	556603	502003
pmf0297	UPLC-MS/MS	1-Eicosanol	Lipids	255984	290791	286356	310288	333236	334035
pmf0293	UPLC-MS/MS	1-Octadecanol	Lipids	864290	909193	917022	1.00606e+06	950551	942477
Lmmn004951	UPLC-MS/MS	2-Hydroxy-4-methyl-3-undecanoyloxypentanoic acid methyl ester	Others	448267	310020	473847	268786	277367	204206
Zmyn004732	UPLC-MS/MS	2R-hydroxy-9Z,12Z,15Z-octadecatrienoic acid	Lipids	67844.4	59056.8	86968.2	103789	114007	52510.9
Zmyn005384	UPLC-MS/MS	2R-Hydroxyoctadecanoic Acid*	Lipids	443994	579076	586685	402296	390672	466356
Lmqn008288	UPLC-MS/MS	3-Hydroxyoctadecanoic Acid	Lipids	3.31984e+06	2.75543e+06	3.33752e+06	3.22033e+06	3.20226e+06	2.4275e+06
Zmyn005252	UPLC-MS/MS	3-Hydroxy-palmitic acid methyl ester	Lipids	26300.4	45535	38609.3	31323.8	40286.7	33465
MWS2673	UPLC-MS/MS	5,6-DiHETrE[(±)5,6-dihydroxy-8Z,11Z,14Z-eicosatrienoic acid]	Lipids	429977	251647	428733	226520	274934	271968
Lmbn004685	UPLC-MS/MS	5S,8R-DiHODE; (5S,8R,9Z,12Z)-5,8-Dihydroxyoctadeca-9,12-dienoate	Lipids	77910.8	83856.1	109179	88571.4	109047	75880.4
Lmln007483	UPLC-MS/MS	6,9,10-Trihydroxyoctadec-7-enoic acid; Sanleng acid	Lipids	591409	376005	622834	378838	375436	265019
Lmbn005287	UPLC-MS/MS	7S,8S-DiHODE; (9Z,12Z)-(7S,8S)-Dihydroxyoctadeca-9,12-dienoic acid*	Lipids	93024.8	116406	118222	101345	86866.7	82883.4
Wcsn010524	UPLC-MS/MS	8,11-Heptadecadienoic acid	Lipids	2.53791e+06	3.20255e+06	3.26694e+06	4.11203e+06	4.92979e+06	3.29791e+06
pmb2636	UPLC-MS/MS	8,15-Dihydroxy-5,9,11,13-eicosatetraenoic acid	Lipids	258779	184031	269640	128574	83836.1	128765
Lmbn005662	UPLC-MS/MS	9(10)-EpOME;(9R,10S)-(12Z)-9,10-Epoxyoctadecenoic acid	Lipids	144991	95583.8	157106	71263.7	76506.3	51103.1
Hmqn003054	UPLC-MS/MS	9,10,11-Trihydroxy-12-octadecenoic acid	Lipids	46830.6	36923.4	56661.5	33923.9	31068.5	20153.5
pmn001694	UPLC-MS/MS	9,10,13-Trihydroxy-11-Octadecenoic Acid	Lipids	419644	272914	615784	345409	338729	263772
Lmbn004240	UPLC-MS/MS	9,10-Dihydroxy-12,13-epoxyoctadecanoic acid	Lipids	50035.5	69086.1	56592.8	66922.1	42857.1	58749.7
Lmbn003970	UPLC-MS/MS	9,12,13-TriHOME; 9(S),12(S),13(S)-Trihydroxy-10(E)-octadecenoic acid	Lipids	854205	603343	915678	510110	537194	364583
pmn001691	UPLC-MS/MS	9,12,13-Trihydroxy-10,15-octadecadienoic acid	Lipids	24865.8	45018.5	28781.3	58355.5	60209.4	46735.5
pmb1574	UPLC-MS/MS	9,12-Octadecadien-6-Ynoic Acid	Lipids	150939	243322	157295	258475	260497	307665
MWS80006	UPLC-MS/MS	9-Hydroperoxy-9Z,11E-Octadecadienoic Acid	Lipids	66845.6	78329.4	69079.3	67361	58151.7	44042.4
pmb2786	UPLC-MS/MS	9-Hydroxy-10,12,15-octadecatrienoic acid*	Lipids	39960.2	38243	39615.7	39950.8	57873.7	41022.2
Zmyn004449	UPLC-MS/MS	9-Hydroxy-12-oxo-10(E),15(Z)-octadecadienoic acid	Lipids	27753.5	30601.1	43133.1	28241	27538.5	42456.6
pmn001689	UPLC-MS/MS	9-Hydroxy-12-oxo-15(Z)-octadecenoic acid*	Lipids	100134	118212	149055	118550	146361	92444.9
WaYn010298	UPLC-MS/MS	9-Hydroxyoctadeca-6,10,12,15-Tetraenoic Acid	Lipids	92558.8	183230	117379	240215	239269	243015
Wcdp007645	UPLC-MS/MS	9-Oxo-10,12-Octadecadienoic Acid	Lipids	205999	162017	256574	139154	148763	109255
pmb2787	UPLC-MS/MS	9-Oxo-10E,12Z-octadecadienoic acid	Lipids	69735.8	71227.5	78128.9	74417.2	83939.4	72514.9
Zmjn004133	UPLC-MS/MS	9S-Hydroperoxy-10E,12Z-octadecadienoic acid	Lipids	102064	76567	97350.4	106869	88837.5	66651.5
Rfmb091	UPLC-MS/MS	9S-Hydroxy-10E,12Z-octadecadienoic acid*	Lipids	976041	898948	1.30494e+06	830870	693385	694923
Wafn011571	UPLC-MS/MS	alpha-Hydroxylinoleic acid*	Lipids	1.22562e+06	1.05538e+06	1.63417e+06	1.05495e+06	811824	858708
pmf0397	UPLC-MS/MS	Arachidic acid	Lipids	2.56279e+06	3.25726e+06	3.6354e+06	6.71275e+06	4.01926e+06	4.38996e+06
Zbfn013528	UPLC-MS/MS	Beta-Hydroxypalmitic Acid	Lipids	519759	749011	629338	770266	714802	819187
MWSHC20163	UPLC-MS/MS	Cetostearic acid	Lipids	3.70109e+07	4.04712e+07	4.34306e+07	4.0512e+07	4.10374e+07	3.98538e+07
mws0371	UPLC-MS/MS	Cis-4,7,10,13,16,19-Docosahexaenoic Acid	Lipids	17720.4	11688.9	14040	12493.3	17063	14153.6
Lmbn005923	UPLC-MS/MS	Crepenynic acid	Lipids	195625	278620	232528	268478	251093	268518
MWS4295	UPLC-MS/MS	DL-2-hydroxystearic acid*	Lipids	429911	577354	570218	394317	376888	437849
pmb2640	UPLC-MS/MS	Dodecanoic acid (Lauric acid)	Lipids	158900	193375	192428	144528	146468	142679
Lmcn009539	UPLC-MS/MS	1,3,12-Nonadecatriene-5,14-diol	Lipids	1.73755e+06	1.94271e+06	1.96605e+06	2.00107e+06	3.18395e+06	2.15718e+06
pmn001610	UPLC-MS/MS	Eicosadienoic acid*	Lipids	1.11734e+06	821054	1.64684e+06	421419	420388	419288
pmn001606	UPLC-MS/MS	Eicosenoic acid	Lipids	6.25799e+06	6.93465e+06	8.52157e+06	8.02183e+06	9.83108e+06	7.55796e+06
mws0396	UPLC-MS/MS	Elaidic Acid*	Lipids	1.26678e+06	1.53018e+06	1.44784e+06	1.35087e+06	1.31707e+06	1.47354e+06
Lmmn013100	UPLC-MS/MS	Ethyl linoleate*	Lipids	1.1267e+06	811323	1.59401e+06	436707	405547	433288
MWSslk132	UPLC-MS/MS	Hexadecanedioic acid	Lipids	44621.9	56608.6	48378.7	44498	47029.5	40743.5
Zadn009075	UPLC-MS/MS	Hydroperoxylinoleic acid*	Lipids	95094.9	121817	169946	113212	167667	96870.5
Lmbn007891	UPLC-MS/MS	Hydroxy ricinoleic acid	Lipids	157710	73999.8	126689	21250.2	24441.8	29933.9
mws1491	UPLC-MS/MS	Linoleic acid*	Lipids	304039	314975	353856	237102	223378	237964
MWSmce689	UPLC-MS/MS	Methyl linolenate	Lipids	134593	102869	201949	87024.9	100453	104540
Lmyn012331	UPLC-MS/MS	Octadec-6-enoic acid; Petroselinic acid*	Lipids	5.23896e+07	6.18665e+07	6.0228e+07	5.55763e+07	5.85747e+07	5.77055e+07
pmb1650	UPLC-MS/MS	Octadeca-11,13,15-trienoic acid	Lipids	2.67569e+06	2.40854e+06	2.74616e+06	1.69356e+06	1.67126e+06	1.88888e+06
Wcdp009119	UPLC-MS/MS	Octadeca-9,12,15-trienoic acid	Lipids	2.59063e+06	2.28164e+06	3.35411e+06	2.28372e+06	1.85954e+06	1.83164e+06
YC512118	UPLC-MS/MS	Oleamide (9-Octadecenamide)	Lipids	86733.9	51549.7	51655.2	54311.1	93948.8	53831.9
pme2827	UPLC-MS/MS	Palmitaldehyde	Lipids	6.76666e+06	6.56183e+06	7.14386e+06	2.86685e+06	2.83091e+06	5.52783e+06
mws1488	UPLC-MS/MS	Palmitic acid	Lipids	73345.1	79651.1	93165.5	66126.1	65917.5	76647.7
mws0359	UPLC-MS/MS	Pentadecanoic Acid	Lipids	1.16157e+06	1.54579e+06	1.32265e+06	1.33063e+06	1.6065e+06	1.33574e+06
pmb0889	UPLC-MS/MS	Punicic acid (9Z,11E,13Z-octadecatrienoic acid)	Lipids	1.93423e+06	1.67381e+06	2.55017e+06	1.67684e+06	1.40166e+06	1.42926e+06
mws1489	UPLC-MS/MS	Stearic Acid	Lipids	5.61516e+07	5.32361e+07	5.65811e+07	5.70817e+07	5.67837e+07	5.29456e+07
Lmsn004901	UPLC-MS/MS	Tetracosanoic Acid (Lignoceric acid)	Lipids	138790	223370	160663	235130	95306.2	82519.5
MWS1900	UPLC-MS/MS	Undecanedioic acid	Lipids	34547.6	29336.3	27475.2	33688.8	38612.7	25335.5
mws0752	UPLC-MS/MS	Undecylic Acid	Lipids	711029	743207	769564	605780	700812	700926
mws0367	UPLC-MS/MS	α-Linolenic Acid*	Lipids	1.67741e+07	2.22423e+07	1.90559e+07	1.96758e+07	2.11643e+07	2.16529e+07
mws0366	UPLC-MS/MS	γ-Linolenic Acid*	Lipids	1.65472e+07	2.36278e+07	2.00291e+07	2.01363e+07	2.26891e+07	2.26311e+07
MW0168720	UPLC-MS/MS	L-Allothreonine	Amino acids and derivatives	2.91094e+06	4.47997e+06	1.94943e+06	7.92264e+06	4.23679e+06	5.29598e+06
MW0107687	UPLC-MS/MS	S-Glutathionyl-L-cysteine	Amino acids and derivatives	1.06922e+07	1.22994e+07	1.62574e+07	3.55823e+06	2.37509e+06	1.77126e+07
MW0109142	UPLC-MS/MS	Phe-Val	Amino acids and derivatives	749769	475150	456621	149945	129898	207575
MW0144466	UPLC-MS/MS	Ala-Arg-Ala	Amino acids and derivatives	1.03944e+06	1.98824e+06	1.21198e+06	1.32204e+06	1.25635e+06	2403896
MW0144721	UPLC-MS/MS	Ala-Pro-Trp	Amino acids and derivatives	3.24268e+06	3.9861e+06	3.17462e+06	3.30409e+06	2.24581e+06	3.51614e+06
MW0107096	UPLC-MS/MS	Gly-Tyr-Arg	Amino acids and derivatives	1.28748e+06	5.78251e+06	3.25103e+06	1.35372e+07	1.66927e+07	1.1193e+07
MW0150523	UPLC-MS/MS	Gly-Tyr-Trp	Amino acids and derivatives	1.78591e+06	4.05413e+06	1.65286e+06	3.47778e+06	2.62856e+06	4.17286e+06
MW0107019	UPLC-MS/MS	Glu-Pro	Amino acids and derivatives	6.03071e+06	6.00249e+06	6.9739e+06	6.0511e+06	6.05129e+06	6.39839e+06
MW0150131	UPLC-MS/MS	Glu-Pro-Trp	Amino acids and derivatives	2.94513e+06	212975	9.37238e+06	89737.4	107051	46269.7
MW0106926	UPLC-MS/MS	Glu-Thr-Lys	Amino acids and derivatives	1.94614e+06	1.98857e+06	2.8112e+06	1.29629e+06	1.08031e+06	1.56698e+06
MW0149950	UPLC-MS/MS	Glu-Asp-Phe	Amino acids and derivatives	870958	2.29699e+06	1.77817e+06	1.26484e+07	2.68188e+07	1.18002e+07
MW0149949	UPLC-MS/MS	Glu-Asp-Met	Amino acids and derivatives	2.90809e+06	2.94625e+06	7.53951e+06	1.54747e+07	2.92371e+07	9.037e+06
MW0153638	UPLC-MS/MS	Met-Phe-Trp	Amino acids and derivatives	813458	582453	753975	693227	571406	873635
MW0153620	UPLC-MS/MS	Met-Met-His	Amino acids and derivatives	2.61355e+06	8.2187e+06	3.10718e+06	2.12815e+06	5336515	2.30708e+06
MW0153675	UPLC-MS/MS	Met-Thr-Glu	Amino acids and derivatives	1.96784e+06	1.53126e+06	4.39076e+06	5.72001e+06	4.63692e+06	2.6947e+06
MW0153678	UPLC-MS/MS	Met-Thr-Ile	Amino acids and derivatives	37072.5	33024.9	38677.9	17805.9	31269.1	32364.4
MW0105657	UPLC-MS/MS	Arg-Gly-Asp	Amino acids and derivatives	201039	246298	217555	278627	228018	223813
MW0145529	UPLC-MS/MS	Arg-Trp-His	Amino acids and derivatives	2.72829e+06	3.27452e+06	2.52587e+06	1.00268e+06	798211	2.27704e+06
MW0158562	UPLC-MS/MS	Tyr-Phe-Asn	Amino acids and derivatives	439973	2.27074e+06	1.94575e+06	1.93389e+06	1.55407e+06	2.27017e+06
MW0158714	UPLC-MS/MS	Tyr-Met	Amino acids and derivatives	355085	401044	377348	953111	473039	326637
MW0110229	UPLC-MS/MS	Tyr-Tyr-Tyr	Amino acids and derivatives	517158	380840	492728	1.56981e+06	788639	1.15192e+06
MW0158586	UPLC-MS/MS	Tyr-Pro-Glu	Amino acids and derivatives	1.75564e+06	4.76289e+06	5.5466e+06	2.94897e+07	4.8132e+07	1.69406e+07
MW0156025	UPLC-MS/MS	Pro-Tyr-Asp	Amino acids and derivatives	57016.7	219586	153685	723055	701881	627008
MW0109320	UPLC-MS/MS	Pro-leu	Amino acids and derivatives	2.56049e+07	2.36837e+07	3.21955e+07	1.90456e+07	1.93377e+07	1.81792e+07
MW0156013	UPLC-MS/MS	Pro-Trp-Asp	Amino acids and derivatives	107950	103193	108790	143745	172841	162005
MW0155809	UPLC-MS/MS	Pro-Asp-Glu	Amino acids and derivatives	4.01439e+06	1.00685e+07	7.20162e+06	8.56028e+06	9.55503e+06	1.22466e+07
MW0155799	UPLC-MS/MS	Pro-Asn-Met	Amino acids and derivatives	161335	137418	214578	134410	145609	150221
MW0158225	UPLC-MS/MS	Trp-Pro-Asp	Amino acids and derivatives	307659	3.27854e+06	1.23233e+06	9.38894e+06	1.30885e+07	7.17391e+06
MW0158250	UPLC-MS/MS	Trp-Thr-Gln	Amino acids and derivatives	29901.9	91648.2	97245.4	48922.9	33856.7	55399.3
MW0110064	UPLC-MS/MS	Trp-His-Lys	Amino acids and derivatives	1.18606e+07	4.79409e+07	9.49127e+06	4.99012e+07	6.12088e+07	4.21742e+07
MW0109631	UPLC-MS/MS	Ser-Phe-Lys	Amino acids and derivatives	1.26424e+07	9.43325e+06	2.74244e+07	3.32907e+07	2.19891e+07	1.48381e+07
MW0156778	UPLC-MS/MS	Ser-His-Met	Amino acids and derivatives	2.56504e+06	2.57698e+06	2.75114e+06	1.91396e+06	1.20608e+06	1.98441e+06
MW0109946	UPLC-MS/MS	Thr-Gln	Amino acids and derivatives	1.2829e+07	9.48898e+06	1.15468e+07	5.44399e+06	4.00241e+06	6.24628e+06
MW0159132	UPLC-MS/MS	Val-Phe-Val	Amino acids and derivatives	1.2909e+07	1.37354e+07	1.30419e+07	8.12412e+06	7.04324e+06	9.86169e+06
MW0151134	UPLC-MS/MS	His-Tyr-Phe	Amino acids and derivatives	2.67408e+06	3.43078e+06	3.36316e+06	3.17398e+06	2.988e+06	3.21104e+06
MW0150871	UPLC-MS/MS	His-Asp-Glu	Amino acids and derivatives	160157	718804	357985	1.38259e+06	928523	752123
MW0114129	UPLC-MS/MS	Cyclic cmp	Nucleotides and derivatives	1.26672e+06	1.23096e+06	1.27969e+06	1.21206e+06	1.20604e+06	1.27104e+06
MW0154492	UPLC-MS/MS	Nicotinate adenine dinucleotide phosphate	Nucleotides and derivatives	1.25615e+06	946897	1.56029e+06	683823	644726	806429
MW0112809	UPLC-MS/MS	3'-Fucosyllactose	Others	36277700	57117745	15225155	5.73088e+07	3.9485e+07	4.92378e+07
MW0012222	UPLC-MS/MS	12-Hydroxyheptadeca-5,8,10-trienoic acid	Lipids	875806	1.10348e+06	1.72771e+06	753941	648976	749598
MW0012723	UPLC-MS/MS	19,20-Dihydroxydocosa-4,7,10,13,16-pentaenoic acid	Lipids	1.30928e+07	1.50016e+07	1.71412e+07	1.15916e+07	1.07822e+07	1.29602e+07
MEDN0669	UPLC-MS/MS	5-Oxoicosa-6,8,11,14-tetraenoic acid	Lipids	1.04086e+06	1.98012e+06	1.37323e+06	1.60991e+06	1.83284e+06	1.32612e+06
pmb0550	UPLC-MS/MS	Cyanidin-3-O-glucoside (Kuromanin)*	Flavonoids	1.03816e+07	3.29011e+06	4.24919e+07	1.12886e+07	1.06868e+07	5.32822e+07
pmf0027	UPLC-MS/MS	Cyanidin-3-O-galactoside*	Flavonoids	1.08218e+07	3.62323e+06	4.65017e+07	1.24833e+07	1.10552e+07	5.6374e+07
pme1398	UPLC-MS/MS	Delphinidin-3-O-glucoside (Mirtillin)	Flavonoids	135010	128395	205677	308605	220169	199370
Zbsp002256	UPLC-MS/MS	Pelargonidin-3-O-rutinoside	Flavonoids	1.24297e+07	2.2521e+07	2.13766e+07	5.06676e+06	3.72577e+06	2.50099e+07
pme1793	UPLC-MS/MS	Pelargonidin-3,5-O-diglucoside	Flavonoids	83201.5	101842	105386	113481	147555	150903
Zbsp009835	UPLC-MS/MS	[8]-Paradol Hydroxy	Phenolic acids	266571	279000	220263	362118	331770	491863
HX1356	UPLC-MS/MS	(7R,8S)-9-acetyl-dehydrodiconiferyl alcohol	Lignans and Coumarins	173799	100649	114246	156958	110990	117422
Wbjp002330	UPLC-MS/MS	1,3-dihydroxy-2,3,3a,4-tetrahydropyrrolo[2,1-b]quinazolin-9(1H)-one	Alkaloids	141175	137105	112311	283634	288330	247531
Wbmp010544	UPLC-MS/MS	10-Hydroxymethyllycaconitine	Alkaloids	7.26111e+07	4.49731e+07	5.59617e+07	2.11734e+07	1.7387e+07	2.76503e+07
Zbzp003763	UPLC-MS/MS	11-methoxy viburtinal	Terpenoids	1.42904e+06	1.8179e+06	1.16658e+06	1.43043e+06	1.0871e+06	1.11795e+06
Zjxp110312	UPLC-MS/MS	12-Carboxyeudesma-3,11(13)-diene(Isocostic acid)	Terpenoids	209631	117875	210773	79773.1	75896.2	62038.8
Lcsn002223	UPLC-MS/MS	12-Hydroxyjasmonic Acid Glucoside	Organic acids	521414	614222	414050	473036	388559	433689
Lmjp004247	UPLC-MS/MS	13-O-p-Coumaroylplumieride	Terpenoids	864687	862782	1.44522e+06	352425	245968	561176
zjbp111631	UPLC-MS/MS	14-hydroxy-α-humulene	Terpenoids	171164	181223	251559	173009	181422	134982
Lmxp000939	UPLC-MS/MS	Zarzissine	Alkaloids	3.04909e+07	3.38705e+07	3.07652e+07	4.00187e+07	4.77635e+07	4.27623e+07
Lcrp000356	UPLC-MS/MS	2,6-Dimethoxy-4-(7-methoxy-3-methyl-5-prop-1-enyl-2,3-dihydro-1-benzofuran-2-yl)phenol	Lignans and Coumarins	514451	681848	446478	608184	638503	749914
HJN049	UPLC-MS/MS	2α,3α-Epoxy-5,7,3',4'-tetrahydroxyflavan-(4β→8)-catechin	Tannins	5462840	5974460	7.21925e+06	2.09893e+06	1.89784e+06	5.61389e+06
Lcsp004886	UPLC-MS/MS	2-Methylthio-cis-zeatin riboside	Alkaloids	10544.2	26675	12894.4	53350	16854.3	52899.3
Lmzn006582	UPLC-MS/MS	2-Formyl-3-hydroxy-A(1)-norlup-20(29)-en-28-oic acid (Colubrinic acid)	Terpenoids	1.25225e+06	1.33277e+06	1.3896e+06	956595	1.10362e+06	1.38486e+06
Zbqp000710	UPLC-MS/MS	3-(1H-imidazol-5-yl)-2-(trimethylammonio)propanoate	Alkaloids	474517	616737	749925	563093	572665	523424
Lmyn011818	UPLC-MS/MS	3,19-Epoxy-3,22-dihydroxydammara-20,24-dien-26-oic acid δ-lactone (Semialactone)	Terpenoids	9767.59	17700.4	21446.7	13502.3	26430.3	14535.9
Lmmp002463	UPLC-MS/MS	Sexangularetin-3-O-glucoside-7-O-rhamnoside	Flavonoids	111680	128735	106056	76475.1	93925.9	137952
Lahp002608	UPLC-MS/MS	3,5-Dihydro-2H-Furo[3,2-C]Quinolin-4-One	Alkaloids	1.65909e+06	1.86545e+06	1.00432e+06	2.10483e+06	1.37764e+06	1.46388e+06
Lhmp122205	UPLC-MS/MS	5-O-Methyllatifolin	Others	275649	329036	292358	148216	311895	276145
Wcfp003475	UPLC-MS/MS	6,7-dimethyl-4-(2,3,4,5-tetrahydroxypentyl)-1H-quinoxaline-2,3-dione	Others	2.10376e+06	1.80879e+06	2.03712e+06	2.09851e+06	1.93118e+06	1.86903e+06
Latp003160	UPLC-MS/MS	6-Hydroxymellein	Others	1.32328e+06	1.55437e+06	919949	1.0262e+06	751185	1.18017e+06
Jmgn004021	UPLC-MS/MS	6-C-Glucosyl-2-Hydroxynaringenin	Flavonoids	7.55415e+06	1.20052e+07	9.25558e+06	6.98758e+06	5.17256e+06	1.02204e+07
Walp004391	UPLC-MS/MS	7-C-Glucosylcoumarin	Lignans and Coumarins	6.78593e+06	6.61422e+06	9.16165e+06	5.33467e+06	5.45917e+06	5.24273e+06
Lmmn006246	UPLC-MS/MS	7β-Hydroxydarutigenol	Terpenoids	7639.27	10493	7939.99	3855.03	3444.28	5918.35
Wcjp001060	UPLC-MS/MS	Asiaticumine A	Alkaloids	4.41857e+07	3.84209e+07	5.59366e+07	4.27279e+07	3.6584e+07	3.85027e+07
Lmhn010314	UPLC-MS/MS	Aspergillusene A	Terpenoids	52266.5	62012.8	57353.7	59368.4	59512.1	55833.3
Lsjp211222	UPLC-MS/MS	Buddledin C	Terpenoids	4.34254e+06	3.97261e+06	4.25105e+06	4.2171e+06	3.42326e+06	3.97564e+06
Lhhp111117	UPLC-MS/MS	Coccilignan A	Lignans and Coumarins	193446	275730	208237	244385	249293	320037
Zmsn002206	UPLC-MS/MS	Cornusoside A	Others	280884	171260	240802	108575	127645	100256
Lsmp121707	UPLC-MS/MS	Cuneataside E	Others	464185	373210	452838	208748	232509	247949
Lwmp121429	UPLC-MS/MS	Curcumenolactone A	Terpenoids	59906.3	140521	87206.5	60020	44971.9	196817
Wcdp003967	UPLC-MS/MS	Deacetylclavaminol H	Others	1.25335e+06	1.08303e+06	1.09765e+06	965159	1.04336e+06	1.13522e+06
Yaap008650	UPLC-MS/MS	Eucamalol	Terpenoids	2.32199e+06	1.63504e+06	2.37018e+06	461102	669243	835383
Lagp004602	UPLC-MS/MS	Foliasalacioside B1	Terpenoids	495611	387362	495848	169869	223569	256301
Lmjn010508	UPLC-MS/MS	Fusarester B	Others	192217	207245	197632	204667	196580	207889
Lhdp120305	UPLC-MS/MS	Guettardionoside	Terpenoids	496986	353019	413040	197628	233870	227721
Wagp003126	UPLC-MS/MS	Haploperoside	Lignans and Coumarins	35937.2	40323.3	36612.4	37038.6	36898.2	41554.1
Walp003029	UPLC-MS/MS	Haploperoside A	Lignans and Coumarins	35937.2	40323.3	36612.4	37038.6	36898.2	41554.1
Qmhp100808	UPLC-MS/MS	Heilaohuguosu S	Lignans and Coumarins	183871	276380	213447	219608	233057	311159
Wchn004079	UPLC-MS/MS	Juglanoside D	Others	7.44685e+06	9.60179e+06	5.7305e+06	6.94037e+06	4.76772e+06	7.96877e+06
Yhhn000821	UPLC-MS/MS	kwanzoquinone C	Quinones	1.57368e+06	2.42109e+06	733985	2.57666e+06	2.95917e+06	2.77189e+06
Qatp010618	UPLC-MS/MS	Machilin F	Lignans and Coumarins	116841	65297.1	91341.3	159952	95469.4	161424
Lcrp000358	UPLC-MS/MS	Machilusol A	Lignans and Coumarins	561116	761725	423739	585696	654988	767016
Wbmp010456	UPLC-MS/MS	Macrophypene B	Terpenoids	911733	2.60867e+06	1.28283e+06	4.11676e+06	4.36357e+06	4.44147e+06
Lmtn003024	UPLC-MS/MS	Mansorin III	Lignans and Coumarins	637029	1.31207e+06	946464	324132	175721	1.71306e+06
Smln110906	UPLC-MS/MS	Margoclin	Terpenoids	660702	958807	1.23085e+06	624917	588935	618459
Hmhp002580	UPLC-MS/MS	Methylpicraquassioside A	Lignans and Coumarins	30465	85061.8	74705.2	79173.9	85082.6	88305.5
Lhfp112926	UPLC-MS/MS	Myricatomentogenin	Others	141783	104081	96262.2	169748	173675	178627
Lcrp000377	UPLC-MS/MS	Myristicanol B	Lignans and Coumarins	232906	362380	240053	262744	255035	353223
Yaap009385	UPLC-MS/MS	Myrtucommulone B	Others	2.31511e+07	2.18055e+07	2.02823e+07	1.9899e+07	2.2008e+07	2.20247e+07
Cmbp003769	UPLC-MS/MS	N5-(1-((Carboxymethyl)amino)-3-((3-(4-hydroxy-3,5-dimethoxyphenyl)allyl)thio)-1-oxopropan-2-yl)glutamine	Alkaloids	7.20538e+06	1.06521e+07	8922880	8.09664e+06	7.59893e+06	7.65097e+06
Cmbp003767	UPLC-MS/MS	N5-(1-((Carboxymethyl)amino)-3-((3-(4-hydroxy-3-methoxyphenyl)allyl)thio)-1-oxopropan-2-yl)glutamine	Alkaloids	5.65718e+06	1.56347e+07	3.81232e+06	2.32532e+07	2.6979e+07	1.74162e+07
Smcp001137	UPLC-MS/MS	naphthisoxazol A	Alkaloids	1.60101e+06	1.88922e+06	948957	1.99804e+06	1.42254e+06	1.38419e+06
Lskp211345	UPLC-MS/MS	Neocaesalpin E	Terpenoids	102058	149602	89638.8	199402	188497	252745
Hmlp004943	UPLC-MS/MS	Nitensoside B	Lignans and Coumarins	189411	81464.3	133255	80063.8	103946	116720
Hmqn004297	UPLC-MS/MS	Pharboside B	Terpenoids	45048.4	17935.3	54826.4	44357.9	45667.2	20247.9
Hmqn002332	UPLC-MS/MS	Pharsyringaresinol	Lignans and Coumarins	105787	86983.3	130212	33956.2	43451.5	48405.2
Wagp004314	UPLC-MS/MS	Phloretin 3',5'-Di-C-Glucoside	Flavonoids	25005	18147.5	25746.4	13340	22405.4	43345
Lhjp110320	UPLC-MS/MS	Plumieride(Z)-P-Coumarate	Terpenoids	803177	680746	812770	349005	281664	506908
Wbtn007469	UPLC-MS/MS	Protogenkwanone	Flavonoids	2.13692e+06	1.76921e+06	2.70531e+06	1.06354e+06	735126	1.36484e+06
Hajp003819	UPLC-MS/MS	rhusopolyphenol F	Phenolic acids	4.68012e+06	1.44108e+07	9.87591e+06	3.27051e+06	1.73158e+06	1.97625e+07
Sayp004148	UPLC-MS/MS	sappanol	Flavonoids	386493	505075	441953	289322	305173	356796
zjbp120812	UPLC-MS/MS	Scutebarbolide C	Terpenoids	1.67411e+07	1.76226e+07	1.49407e+07	1.77239e+07	1.84284e+07	1.78921e+07
Wagp005792	UPLC-MS/MS	Sorbifolin 5-[6''-(3-Hydroxy-3-Methylglutaryl)Glucoside]	Flavonoids	1.96701e+06	1.50165e+06	3.13466e+06	616087	578678	688283
Wdbp008550	UPLC-MS/MS	Stemanthrene C	Others	280002	308716	313690	315587	306511	312922
Wbhp008582	UPLC-MS/MS	Tagalsin G	Terpenoids	930148	1.28453e+06	776018	1.85077e+06	1.34781e+06	1.70685e+06
Lszp210010	UPLC-MS/MS	Tatarine	Alkaloids	1.84974e+06	1.73553e+06	1.76397e+06	2.0621e+06	1.70517e+06	1.65105e+06
Sazp000955	UPLC-MS/MS	Tetraphyllin A	Alkaloids	6.20674e+07	3.71136e+07	7.843e+07	2.85105e+07	3.11787e+07	2.55123e+07
Lwmp121423	UPLC-MS/MS	Wenyujinin H	Terpenoids	1.43075e+06	1.24991e+06	1.71663e+06	655560	496130	662224
Wcqn003284	UPLC-MS/MS	alpha-Hydrojuglone	Quinones	50862.2	68125.8	94306.5	148991	133785	116379
Zmtp102902	UPLC-MS/MS	α-Hydrojuglone glucoside	Quinones	3.04646e+06	2.84053e+06	3.51606e+06	2.87965e+06	2.18092e+06	2.89756e+06
mws0976	UPLC-MS/MS	β-Pseudouridine	Nucleotides and derivatives	33137.2	30109.8	24283.4	48905	52118.5	44900.4
Zmdn003541	UPLC-MS/MS	Syringafghanoside	Terpenoids	40010	33340	63350	46680	45010	28488.3
pmb1207	UPLC-MS/MS	O-Feruloyl 3-hydroxycoumarin	Lignans and Coumarins	1.10211e+06	1.38682e+06	1.75952e+06	943372	1.01861e+06	1.11505e+06
pmb0382	UPLC-MS/MS	O-Feruloyl 4-hydroxycoumarin	Lignans and Coumarins	2.9156e+07	3.97586e+07	3.85325e+07	2.27909e+07	1.6552e+07	2.79864e+07
Lmcn003163	UPLC-MS/MS	Epitheaflavic acid-3-O-Gallate	Flavonoids	3.11642e+06	7.5753e+06	7.16886e+06	1.13908e+06	723470	5.91869e+06
Zmbp000449	UPLC-MS/MS	Epigoitrin	Others	1.55104e+06	1.49966e+06	1.33274e+06	926982	804111	1.0901e+06
pmp000103	UPLC-MS/MS	Arecatannin A2	Tannins	626847	1.1588e+06	1.09785e+06	327045	64095	776586
pmp000100	UPLC-MS/MS	Arecatannin B1	Tannins	4.79084e+06	1.13544e+07	1.0391e+07	2.02909e+06	1.7935e+06	8.97761e+06
pmp000101	UPLC-MS/MS	Arecatannin C1	Tannins	1.16191e+07	1.8162e+07	1.68559e+07	4.43267e+06	3.76496e+06	1.60191e+07
Hahp000801	UPLC-MS/MS	alanine betaine	Alkaloids	1.12364e+07	1.32331e+07	7.24293e+06	8.31706e+06	7.50823e+06	1.06783e+07
Lacp004368	UPLC-MS/MS	Blumenol B malonyl Glucoside	Terpenoids	18874.6	60725.3	59569.1	78562.1	89287.1	44279.4
Lacp005602	UPLC-MS/MS	Blumenol C malonyl Glucoside	Terpenoids	578123	723433	918228	1.0153e+06	1.2343e+06	898340
pmb0645	UPLC-MS/MS	Hesperetin-6-C-glucoside-7-O-glucoside	Flavonoids	85030	119518	131768	64087.3	122536	149776
Wbmp005376	UPLC-MS/MS	Deltaline; Deltamine 6-Acetate	Alkaloids	1.35838e+06	2.00395e+06	1.19918e+06	1.65024e+06	1.67756e+06	1.55281e+06
mws1686	UPLC-MS/MS	Paeonol	Phenolic acids	118232	74166.3	123337	26887.8	29083.6	166425
Xmdn002358	UPLC-MS/MS	Rehmapicroside	Terpenoids	139601	93224.5	135045	81957.7	71625.1	76388.6
Lmdn005113	UPLC-MS/MS	Syringopicroside	Terpenoids	59611	40191.5	75142.9	68388	56691.9	74422.2
Jmcn008002	UPLC-MS/MS	Ilicic acid	Terpenoids	66422.4	37758	72128.3	24325.1	25883	22184.9
Lmdp003146	UPLC-MS/MS	Rhododendrol	Phenolic acids	220175	253777	297942	350110	509245	375782
Lmdp003808	UPLC-MS/MS	Azaleatin (5-O-Methylquercetin)	Flavonoids	4.94222e+06	4.36403e+06	6.14319e+06	2.36667e+06	2.22182e+06	4.87223e+06
pmn001380	UPLC-MS/MS	Eucommiol	Others	104853	83599.4	102173	89589.6	94990.6	92210.9
Cmyp007180	UPLC-MS/MS	Dihydroactinidiolide	Others	118038	222209	114688	102271	115121	36722
Wcgn005541	UPLC-MS/MS	Cyrtominetin	Flavonoids	89881	77360.8	90412.2	20702.4	23888	53873.4
Ybnn006457	UPLC-MS/MS	Artocarpanone	Flavonoids	951890	1.83297e+06	1.66427e+06	593145	518612	1.4106e+06
Smbn003459	UPLC-MS/MS	Carthamidin	Flavonoids	53292.9	69791.1	60938.1	53887.3	49926.2	57309.3
MWSmce583	UPLC-MS/MS	Piperonylic acid	Organic acids	329981	249792	282629	257642	259378	238008
Wdgp004832	UPLC-MS/MS	pseudoyohimbine	Alkaloids	448038	554601	456320	749814	589522	663888
pmn001417	UPLC-MS/MS	Cinchonain Ic	Flavonoids	20005	56671.8	42657.7	48251.3	20289.8	54756.6
pmn001418	UPLC-MS/MS	Cinchonain Id	Flavonoids	33746.2	50462.7	22265.9	55248	13807.3	63485.6
Lmsp004915	UPLC-MS/MS	Aureusidin-4-O-glucoside	Flavonoids	5.37902e+06	5.39017e+06	5.60454e+06	2.6884e+06	1.84951e+06	5.6583e+06
Zmpn002553	UPLC-MS/MS	Cichoriin	Lignans and Coumarins	17699.9	35010	26792	76690	47868.8	27312.7
MWStz040	UPLC-MS/MS	Pterolactam	Alkaloids	1.02287e+07	1.32356e+07	1.0723e+07	1.08907e+07	1.25456e+07	1.18355e+07
Hahn000897	UPLC-MS/MS	picrorhizin	Others	3.09671e+06	2.73859e+06	3.55572e+06	2.95548e+06	1.7229e+06	2.09886e+06
Qmzp101807	UPLC-MS/MS	Avicennol	Lignans and Coumarins	317471	139055	151974	130673	143401	171946
mws1642	UPLC-MS/MS	Phillyrin	Lignans and Coumarins	14261.2	15324.7	25547.4	59588.2	122619	17782.5
Hmsn002598	UPLC-MS/MS	Salirepin	Phenolic acids	195097	197777	284315	164969	161613	167547
Wbmp008130	UPLC-MS/MS	Anthriscifolcine A	Alkaloids	1.91318e+06	3.87423e+06	1.99622e+06	3.97216e+06	4.53204e+06	3.10915e+06
Zmdn106747	UPLC-MS/MS	Larixnaphthanoe	Lignans and Coumarins	15152.9	9782.17	15386	12142.5	11199.1	12688.6
Xmyn008071	UPLC-MS/MS	Gnetifolin B	Flavonoids	1.91785e+06	1.69045e+06	2.7632e+06	1.00036e+06	685142	1.30726e+06
Ymmg000003	UPLC-MS/MS	rosacorenol	Terpenoids	217281	242963	210201	219089	263309	179529
Ymmg000004	UPLC-MS/MS	rosacorenone	Terpenoids	595284	682171	479988	734990	632485	713665
pmp001046	UPLC-MS/MS	Jasminoside B	Terpenoids	210415	159595	238609	152146	126533	136121
pmp001047	UPLC-MS/MS	Jasminoside G	Terpenoids	25005	15005	18085.7	31675	18340	16675
Lmnn102603	UPLC-MS/MS	Nuezhengalaside	Terpenoids	44913.7	135055	82255.4	150197	60106.6	104616
Ladp004086	UPLC-MS/MS	Glucosyl-[6''-(3-hydroxy-3-methylglutaryl)]-Isorhamnetin	Flavonoids	2.05328e+06	1.66153e+06	1.88827e+06	1.69213e+06	2.50568e+06	1.67821e+06
Labn004865	UPLC-MS/MS	Hydroxy isoliquiritigenin glucoside	Flavonoids	109829	192994	155425	120144	71690	143443
Lamp006225	UPLC-MS/MS	Hydroxymethyl coumarin glucoside	Lignans and Coumarins	1.89795e+07	2.50192e+07	2.46521e+07	1.12267e+07	9.19155e+06	1.44824e+07
Zbzp011453	UPLC-MS/MS	Des-O-Methyllasiodiplodin	Others	3.9818e+07	5.68092e+07	3.64756e+07	4.05092e+07	4.39405e+07	4.39068e+07
Wmjn000315	UPLC-MS/MS	1,3,6,7-Tetrahydroxyxanthone	Flavonoids	313087	382377	427002	363257	283594	366986
Lhyp111010	UPLC-MS/MS	Demethylwedelolactone	Lignans and Coumarins	730645	2.30933e+06	1.02903e+06	1.31986e+06	1.32625e+06	1.34333e+06
Wayn007352	UPLC-MS/MS	9-Oxodemethylmyricanane B	Others	146369	1.34125e+06	134348	1.92894e+06	1.6156e+06	2.2396e+06
pmn001649	UPLC-MS/MS	Cinnamtannin A2	Tannins	1.89834e+06	3.80332e+06	2.99241e+06	607036	415597	3.54509e+06
pmn001650	UPLC-MS/MS	Cinnamtannin B2	Tannins	2.21679e+06	3.68449e+06	3.87352e+06	593196	471869	2.99827e+06
Lmmn006306	UPLC-MS/MS	Machilusolide D	Others	1.46202e+06	1.11052e+06	1.66796e+06	919396	942503	697844
MWSslk224	UPLC-MS/MS	Shanzhiside methyl ester	Terpenoids	110659	133586	114667	60049.4	79213.4	91272.4
Zmjp003597	UPLC-MS/MS	Ampelopsisionoside	Others	45436	61854.1	45029.9	23340	117695	35682.2
Zmpp001726	UPLC-MS/MS	Epinephrine	Alkaloids	98086.9	226982	178985	90884.2	220083	135977
Lcsp003365	UPLC-MS/MS	cis-Zeatin riboside	Alkaloids	483687	538077	515391	417461	220073	514605
mws1150	UPLC-MS/MS	Echinacoside	Phenolic acids	11670	31972.6	27655.1	25005	21675	38345
Zbzn008048	UPLC-MS/MS	Embelin	Quinones	331895	335574	342130	329044	325553	347308
Lmtp007747	UPLC-MS/MS	Santalic acid	Terpenoids	2.90923e+06	2.33843e+06	3.23685e+06	1.84872e+06	1.60021e+06	1920715
Lmtp005732	UPLC-MS/MS	Teresantalol	Terpenoids	22036.7	62583.4	58821.4	653503	2.21414e+06	1.6455e+06
mws1708	UPLC-MS/MS	Gastrodin	Phenolic acids	26358.7	34537.4	37638.2	29481.8	26928.2	36856.7
Lmgn007652	UPLC-MS/MS	Tianshic acid	Organic acids	789792	545249	853579	511564	503810	378295
mws1138	UPLC-MS/MS	Betanin (Betanidin-5-O-glucoside)	Alkaloids	1.25909e+06	2.36399e+06	1.52876e+06	1.61762e+06	2.22534e+06	3.52316e+06
Lmhn009200	UPLC-MS/MS	Cadambagenic acid	Terpenoids	89528.5	115657	81143.3	110689	71847.6	104030
pmn001468	UPLC-MS/MS	Sibiricose A3	Phenolic acids	1.68249e+06	1.32994e+06	1.71441e+06	868533	784326	915400
MWSslk216	UPLC-MS/MS	Sibiricose A5	Phenolic acids	4.45912e+06	4.16997e+06	4.73193e+06	6.3978e+06	6.09059e+06	4.02497e+06
Lmmn005168	UPLC-MS/MS	Siegesbeckic acid	Terpenoids	127010	139906	133035	114551	122499	121479
Ladp004020	UPLC-MS/MS	tenuiflorin C glucoside	Flavonoids	2.59391e+06	5.60477e+06	4.07519e+06	3.37199e+06	2.57255e+06	7.59315e+06
Zmcp102201	UPLC-MS/MS	Senkyunolide B	Others	1.26837e+06	1.54922e+06	1.278e+06	813005	822929	832428
Zmcp102202	UPLC-MS/MS	Senkyunolide C	Others	1.20781e+06	1.51071e+06	1.18777e+06	876341	785694	774846
Zmcp102203	UPLC-MS/MS	Senkyunolide M	Others	1.13135e+06	1.206e+06	956337	1.19427e+06	1.09692e+06	935198
Zmcp102204	UPLC-MS/MS	Senkyunolide Q	Others	6.33361e+07	6.95918e+07	6.5834e+07	8.43553e+07	5.45741e+07	7.64495e+07
Lmdn005449	UPLC-MS/MS	Senkyunolide S	Others	10597.3	18165.6	10005	22200.6	15474.2	15767.5
Lasp002993	UPLC-MS/MS	Isobavachalcone glucoside	Flavonoids	383759	431205	391452	238857	249598	245339
Lhyp111011	UPLC-MS/MS	Isodemethylwedelolactone	Others	1.17752e+06	2.0791e+06	719355	1.06231e+06	1.1958e+06	1.31929e+06
Zjyp102901	UPLC-MS/MS	neonootkatol	Others	33567.4	56029	49811.7	31645.6	47602.3	26314.7
Lman002731	UPLC-MS/MS	Grevilloside F	Phenolic acids	962007	1.02825e+06	821172	1.08002e+06	694353	963634
Labn002264	UPLC-MS/MS	Grevilloside G	Phenolic acids	1.02624e+07	1.17826e+07	1.13785e+07	8.5096e+06	7.14532e+06	9.66287e+06
Lman004187	UPLC-MS/MS	Grevilloside L	Phenolic acids	1.36462e+06	1.22322e+06	1.09712e+06	977504	1.01413e+06	848550
Cmyp003257	UPLC-MS/MS	Icariside B1	Terpenoids	878654	1226935	1.47953e+06	865965	634750	812604
Lcsn004327	UPLC-MS/MS	Indole-3-acetyl-L-aspartic acid	Alkaloids	38034.9	144431	208955	48912.5	13983.3	128168
Wbmp002777	UPLC-MS/MS	Delsoline	Alkaloids	488093	468898	445024	505717	512469	618650
Hmzn005420	UPLC-MS/MS	Sesamolinol-glucoside	Lignans and Coumarins	17375.6	25759.6	31033.4	83529.8	213910	38048.9
Ylyn013283	UPLC-MS/MS	orthosphenic acid	Terpenoids	86434.7	91370.3	85416.7	124993	102819	78605.1
Lmxp000429	UPLC-MS/MS	Hercynine	Alkaloids	2.2376e+07	2.61612e+07	3.72532e+07	2.85151e+07	2.72616e+07	2.49157e+07
Lmcp000282	UPLC-MS/MS	L-Carnitine	Alkaloids	2.07045e+06	1.86058e+06	4.42284e+06	2.35199e+06	1.25062e+06	2.04131e+06
D147*110	GC-MS	Butanoic acid, 3-methyl-, phenylmethyl ester	Ester	604902	427391	370256	225467	225399	235515
D193*131	GC-MS	p-Mentha-1,8-dien-7-ol	Terpenoids	1.16372e+07	1.20032e+07	1.134e+07	1.27225e+07	6.20158e+06	1.29354e+07
D199*029	GC-MS	Hexanoic acid, 3-oxo-, ethyl ester	Ester	26622.1	25729	22017.5	29143.5	33534.4	32571
D272*145	GC-MS	Butanoic acid, 3-methyl-, 2-methylbutyl ester	Ester	51411.8	64926.4	47814.7	72606.7	93398.4	77782.3
D273*023	GC-MS	Butanoic acid, 2-methyl-, 2-methylbutyl ester	Ester	9966.55	11769.2	9593.87	10175.6	11905	9612.77
D284*126	GC-MS	Butanoic acid, 2-methyl-, 2-phenylethyl ester	Ester	58384.3	77970.6	48166.2	134999	107295	142893
D296*020	GC-MS	2-Ethyl-3-methoxypyrazine	Heterocyclic compound	7459.07	10248.4	9040.05	9157.65	9840.68	12232
D305*023	GC-MS	Butanoic acid, 2-methyl-, 3-methylbutyl ester	Ester	9966.55	11769.2	9593.87	10175.6	11905	9612.77
D321*125	GC-MS	Pyrazine, 2-methoxy-3-methyl-	Heterocyclic compound	7201.63	15985	5776.06	24644.9	20914.5	21238.2
D323*087	GC-MS	Pyrazine, 2-methyl-3-(methylthio)-	Heterocyclic compound	11256.9	8740.2	9587.98	8771.36	10757.2	10393.3
D324*125	GC-MS	Pyrazine, 2-methoxy-6-methyl-	Heterocyclic compound	7201.63	15985	5776.06	24644.9	20914.5	21238.2
D326*087	GC-MS	Pyrazine, 2-methyl-6-(methylthio)-	Heterocyclic compound	11256.9	8740.2	9587.98	8771.36	10757.2	10393.3
D329*114	GC-MS	Myroxide	Terpenoids	1.25968e+07	7.52988e+06	1.07855e+07	5.08127e+06	6.06117e+06	5.01613e+06
D360*051	GC-MS	Ethyl nerate	Ester	6216.09	14372.5	5900.57	23274.2	24895.1	26216.3
D361*051	GC-MS	Ethyl geranate	Ester	6216.09	14372.5	5900.57	23274.2	24895.1	26216.3
D370*114	GC-MS	(Z)-2,2-Dimethyl-3-(3-methylpenta-2,4-dien-1-yl)oxirane	Terpenoids	1.25968e+07	7.52988e+06	1.07855e+07	5.08127e+06	6.06117e+06	5.01613e+06
KMW0058*035	GC-MS	2H-Pyran-3-ol, 6-ethenyltetrahydro-2,2,6-trimethyl-	Heterocyclic compound	1.07465e+06	945832	1.05404e+06	1.18035e+06	1.22013e+06	1.19832e+06
KMW0105*008	GC-MS	1-Butanol, 3-methyl-, acetate	Ester	29870.6	45842.2	39213.2	50125.3	77130.6	84429.4
KMW0106*008	GC-MS	1-Butanol, 2-methyl-, acetate	Ester	29870.6	45842.2	39213.2	50125.3	77130.6	84429.4
KMW0126*010	GC-MS	Pyrazine, 2,6-dimethyl-	Heterocyclic compound	78218.3	78523.1	105419	52015.1	61789.2	88000.7
KMW0148*011	GC-MS	.alpha.-Pinene	Terpenoids	3.73231e+07	5.55525e+07	4.27306e+07	5.51101e+07	5.69218e+07	6.38623e+07
KMW0161*128	GC-MS	3-Octanone	Ketone	13384.7	17339.5	20059	14980.1	15205	18288.8
KMW0183*014	GC-MS	Pyrazine, 2-ethyl-5-methyl-	Heterocyclic compound	273394	305084	359211	205649	215270	270404
KMW0187*128	GC-MS	2-Octanone	Ketone	13384.7	17339.5	20059	14980.1	15205	18288.8
KMW0193*119	GC-MS	.beta.-Pinene	Terpenoids	4.79218e+07	5.33277e+07	6.11084e+07	4.08155e+07	4.23819e+07	4.86024e+07
KMW0198*015	GC-MS	.alpha.-Phellandrene 1	Terpenoids	8.75998e+06	1.02369e+07	1.16262e+07	6.46889e+06	6.61179e+06	8.71054e+06
KMW0209*089	GC-MS	7-Oxabicyclo[2.2.1]heptane, 1-methyl-4-(1-methylethyl)-	Terpenoids	884243	1.00609e+06	940108	994122	1.17957e+06	1.16112e+06
KMW0218*089	GC-MS	Eucalyptol	Terpenoids	884243	1.00609e+06	940108	994122	1.17957e+06	1.16112e+06
KMW0220*015	GC-MS	3-Carene	Terpenoids	8.75998e+06	1.02369e+07	1.16262e+07	6.46889e+06	6.61179e+06	8.71054e+06
KMW0234*094	GC-MS	p-Cymene	Aromatics	494971	541676	591536	49341.6	50853.2	533368
KMW0235*018	GC-MS	1,3,6-Octatriene, 3,7-dimethyl-, (Z)-	Terpenoids	5.21852e+07	6.14076e+07	6.3292e+07	5.39469e+07	5.54954e+07	5.99641e+07
KMW0241*014	GC-MS	Pyrazine, 2-ethyl-3-methyl-	Heterocyclic compound	273394	305084	359211	205649	215270	270404
KMW0252*154	GC-MS	1,3,7-Octatriene, 3,7-dimethyl-	Terpenoids	1.67293e+06	2.32079e+06	2.05259e+06	2.0958e+06	2.13029e+06	2.63684e+06
KMW0255*020	GC-MS	3-Methoxy-2,5-dimethylpyrazine	Heterocyclic compound	7459.07	10248.4	9040.05	9157.65	9840.68	12232
KMW0257*155	GC-MS	Bicyclo[3.1.0]hexan-2-ol, 2-methyl-5-(1-methylethyl)-, (1.alpha.,2.beta.,5.alpha.)-	Terpenoids	700898	1.00141e+06	871372	1.26161e+06	1.31653e+06	1.60705e+06
KMW0264*022	GC-MS	Pyrazine, 3-ethyl-2,5-dimethyl-	Heterocyclic compound	121759	158367	154838	142597	147185	178303
KMW0268*022	GC-MS	Pyrazine, 2-ethyl-3,5-dimethyl-	Heterocyclic compound	121759	158367	154838	142597	147185	178303
KMW0269*022	GC-MS	2,3-Dimethyl-5-ethylpyrazine	Heterocyclic compound	121759	158367	154838	142597	147185	178303
KMW0273*027	GC-MS	Benzene, 1,2,4,5-tetramethyl-	Aromatics	27721.7	29603.4	30008.6	23830.4	24402.6	26872.1
KMW0275*088	GC-MS	2-Furanmethanol, 5-ethenyltetrahydro-.alpha.,.alpha.,5-trimethyl-, cis-	Heterocyclic compound	24978	34718.9	30932	38495.1	39427.5	38693.2
KMW0297*088	GC-MS	trans-Linalool oxide (furanoid)	Heterocyclic compound	24978	34718.9	30932	38495.1	39427.5	38693.2
KMW0301*155	GC-MS	Bicyclo[3.1.0]hexan-2-ol, 2-methyl-5-(1-methylethyl)-, (1.alpha.,2.alpha.,5.alpha.)-	Terpenoids	700898	1.00141e+06	871372	1.26161e+06	1.31653e+06	1.60705e+06
KMW0313*112	GC-MS	Cyclohexanone, 5-methyl-2-(1-methylethyl)-, trans-	Terpenoids	125293	141989	138968	144144	160057	141719
KMW0345*032	GC-MS	2,6-Nonadienal, (E,Z)-	Aldehyde	2.03825e+07	1.26567e+07	1.72731e+07	8.55537e+06	9.77589e+06	8.32964e+06
KMW0348*101	GC-MS	Pyrazine, 3,5-diethyl-2-methyl-	Heterocyclic compound	60193.4	34240.7	49999.2	21200	26260	21433.6
KMW0360*095	GC-MS	Levomenthol	Terpenoids	911534	982379	807642	1.07591e+06	1.09192e+06	956950
KMW0378*036	GC-MS	1-(4-methylphenyl)-Ethanone	Ketone	25983.1	26303.7	22883.5	24990.5	36784.2	22884.7
KMW0385*093	GC-MS	2-methyl-5-(1-methylethenyl)-Cyclohexanol	Terpenoids	207059	344865	174870	453429	446773	539356
KMW0389*092	GC-MS	endo-Borneol	Terpenoids	8.5071e+07	7.23372e+07	7.57302e+07	8.83202e+07	9.00889e+07	9.21729e+07
KMW0392*095	GC-MS	Cyclohexanol, 5-methyl-2-(1-methylethyl)-, (1.alpha.,2.alpha.,5.alpha.)-	Terpenoids	911534	982379	807642	1.07591e+06	1.09192e+06	956950
KMW0428*107	GC-MS	2-Cyclohexen-1-one, 3-methyl-6-(1-methylethyl)-	Terpenoids	50191.5	24863.8	29075.9	23546.3	26058.7	25254.7
KMW0479*140	GC-MS	1,3-Cyclohexadiene-1-carboxaldehyde, 2,6,6-trimethyl-	Terpenoids	217896	264876	225331	308166	265910	349495
KMW0482*049	GC-MS	2,4-Decadienal, (E,E)-	Aldehyde	8598.33	7294.25	7909.66	10615.4	13240.8	11597.9
KMW0513*053	GC-MS	2-Undecenal	Aldehyde	4155.41	7619.73	3132.23	9987.44	10352	11820.4
KMW0516*081	GC-MS	.alpha.-Terpinyl acetate	Ester	328171	226197	254932	280128	238650	280304
KMW0517*053	GC-MS	2-Undecenal, E-	Aldehyde	4155.41	7619.73	3132.23	9987.44	10352	11820.4
KMW0522*146	GC-MS	Copaene	Terpenoids	1.2696e+06	1.69431e+06	1.54752e+06	2.58959e+06	3.21858e+06	2.95265e+06
KMW0554*055	GC-MS	.alpha.-Ionone	Terpenoids	395725	352018	330856	423343	357405	401736
KMW0563*085	GC-MS	5,9-Undecadien-2-one, 6,10-dimethyl-, (E)-	Ketone	449351	390025	374851	501852	435036	432703
KMW0566*060	GC-MS	(4aR-trans)-decahydro-4a-methyl-1-methylene-7-(1-methylethylidene)-Naphthalene	Terpenoids	219491	104624	126624	146651	165822	151746
KMW0573*147	GC-MS	(E)-.beta.-Famesene	Terpenoids	86473	66138.6	38729.3	106526	72126.6	96165.8
KMW0582*151	GC-MS	.beta.-Guaiene	Terpenoids	2.11956e+06	2.85917e+06	1.74102e+06	5.1428e+06	5.72837e+06	5.31389e+06
KMW0595*084	GC-MS	1,3-Cyclohexadiene, 5-(1,5-dimethyl-4-hexenyl)-2-methyl-, [S-(R*,S*)]-	Terpenoids	739320	997149	600984	1.58914e+06	1.75158e+06	1.63609e+06
KMW0596*059	GC-MS	Alloaromadendrene	Terpenoids	109906	82206.4	100929	75577.1	185591	95468.7
KMW0603*061	GC-MS	Germacrene D	Terpenoids	181464	209094	139124	318427	346619	325986
KMW0616*152	GC-MS	(1.alpha.,4a.beta.,8a.alpha.)-1,2,3,4,4a,5,6,8a-octahydro-7-methyl-4-methylene-1-(1-methylethyl)-Naphthalene	Terpenoids	1.47491e+07	7.95298e+06	1.30426e+07	7.00439e+06	7.05158e+06	7.2877e+06
KMW0618*064	GC-MS	Naphthalene, 1,2,3,5,6,8a-hexahydro-4,7-dimethyl-1-(1-methylethyl)-, (1S-cis)-	Terpenoids	711507	615200	788011	1.20829e+06	1.32957e+06	1.13013e+06
KMW0638*142	GC-MS	Geranyl isovalerate	Ester	6279.13	4498.16	3970.03	4420.95	2352.66	3331.65
NMW0007*140	GC-MS	2,4-Cycloheptadien-1-one, 2,6,6-trimethyl-	Terpenoids	217896	264876	225331	308166	265910	349495
NMW0037*023	GC-MS	Butanoic acid, 3-methyl-, 3-methylbutyl ester	Ester	9966.55	11769.2	9593.87	10175.6	11905	9612.77
NMW0062*112	GC-MS	Cyclohexanone, 5-methyl-2-(1-methylethyl)-, cis-	Terpenoids	125293	141989	138968	144144	160057	141719
NMW0065*092	GC-MS	Bicyclo[2.2.1]heptan-2-ol, 1,7,7-trimethyl-, (1S-endo)-	Terpenoids	8.5071e+07	7.23372e+07	7.57302e+07	8.83202e+07	9.00889e+07	9.21729e+07
NMW0071*144	GC-MS	L-.alpha.-Terpineol	Terpenoids	225212	328167	149983	473908	628220	566000
NMW0075*093	GC-MS	Cyclohexanol, 1-methyl-4-(1-methylethylidene)-	Terpenoids	207059	344865	174870	453429	446773	539356
NMW0091*117	GC-MS	8-Azabicyclo[3.2.1]octan-3-ol, 8-methyl-, endo-	Heterocyclic compound	10169.7	11342.3	10581.1	26150.1	27428	13745.9
NMW0093*140	GC-MS	D-Verbenone	Terpenoids	217896	264876	225331	308166	265910	349495
NMW0097*117	GC-MS	8-Azabicyclo[3.2.1]octan-3-ol, 8-methyl-, exo-	Heterocyclic compound	10169.7	11342.3	10581.1	26150.1	27428	13745.9
NMW0142*081	GC-MS	Cyclohexanol, 1-methyl-4-(1-methylethylidene)-, acetate	Ester	328171	226197	254932	280128	238650	280304
NMW0184*055	GC-MS	Ionone	Terpenoids	395725	352018	330856	423343	357405	401736
NMW0194*057	GC-MS	Acetic Acid, cinnamyl ester	Acid	46911.9	42644.5	39564.3	51051.8	42379.5	48681.8
NMW0195*057	GC-MS	2-Propen-1-ol, 3-phenyl-, acetate, (E)-	Ester	46911.9	42644.5	39564.3	51051.8	42379.5	48681.8
NMW0200*147	GC-MS	1,6,10-Dodecatriene, 7,11-dimethyl-3-methylene-	Terpenoids	86473	66138.6	38729.3	106526	72126.6	96165.8
NMW0227*137	GC-MS	(Z)-1-Methyl-4-(6-methylhept-5-en-2-ylidene)cyclohex-1-ene	Terpenoids	891623	425047	353812	571788	468996	469651
NMW0243*125	GC-MS	4-MethoxycinnamAldehyde	Aldehyde	7201.63	15985	5776.06	24644.9	20914.5	21238.2
NMW0246*125	GC-MS	trans-4-MethoxycinnamAldehyde	Aldehyde	7201.63	15985	5776.06	24644.9	20914.5	21238.2
NMW0783*011	GC-MS	(1S)-2,6,6-Trimethylbicyclo[3.1.1]hept-2-ene	Terpenoids	3.73231e+07	5.55525e+07	4.27306e+07	5.51101e+07	5.69218e+07	6.38623e+07
w08*082	GC-MS	Naphthalene, 1-methyl-	Aromatics	14415.7	11031.9	32560.7	30684.7	31067.7	27305.1
w17*038	GC-MS	3,7-Octadiene-2,6-diol, 2,6-dimethyl-	Alcohol	38672.4	49895.7	33842.6	54212.6	54971	51541.1
WMW0012*061	GC-MS	(+)-epi-Bicyclosesquiphellandrene	Terpenoids	181464	209094	139124	318427	346619	325986
WMW0013*151	GC-MS	Bicyclosesquiphellandrene	Terpenoids	2.11956e+06	2.85917e+06	1.74102e+06	5.1428e+06	5.72837e+06	5.31389e+06
WMW0021*065	GC-MS	trans-Calamenene	Terpenoids	141037	170547	118792	233387	284503	230333
WMW0023*011	GC-MS	(+)-alpha-Pinene	Terpenoids	3.73231e+07	5.55525e+07	4.27306e+07	5.51101e+07	5.69218e+07	6.38623e+07
WMW0040*154	GC-MS	trans-.beta.-Ocimene	Terpenoids	1.67293e+06	2.32079e+06	2.05259e+06	2.0958e+06	2.13029e+06	2.63684e+06
WMW0089*085	GC-MS	5,9-Undecadien-2-one, 6,10-dimethyl-	Terpenoids	449351	390025	374851	501852	435036	432703
WMW0094*032	GC-MS	2,6-Nonadienal, (E,E)-	Aldehyde	2.03825e+07	1.26567e+07	1.72731e+07	8.55537e+06	9.77589e+06	8.32964e+06
WMW0196*086	GC-MS	Lilac Aldehyde C	Aldehyde	3.79264e+06	3.39016e+06	3.68745e+06	4.1393e+06	4.23354e+06	4.17985e+06
WMW0197*086	GC-MS	Lilac Aldehyde D	Aldehyde	3.79264e+06	3.39016e+06	3.68745e+06	4.1393e+06	4.23354e+06	4.17985e+06
WMW0202*009	GC-MS	Bicyclo[2.2.1]hept-2-ene, 1,7,7-trimethyl-	Terpenoids	4.30654e+06	3.16003e+06	5.79054e+06	3.42357e+06	3.41194e+06	4.80522e+06
WMW0215*018	GC-MS	.beta.-Ocimene	Terpenoids	5.21852e+07	6.14076e+07	6.3292e+07	5.39469e+07	5.54954e+07	5.99641e+07
WMW0219*044	GC-MS	Isobornyl acetate	Ester	3.6126e+08	3.73137e+08	3.43572e+08	3.88902e+08	3.94653e+08	4.12542e+08
XMW0004*119	GC-MS	Bicyclo[3.1.1]heptane, 6,6-dimethyl-2-methylene-, (1S)-	Terpenoids	4.79218e+07	5.33277e+07	6.11084e+07	4.08155e+07	4.23819e+07	4.86024e+07
XMW0006*015	GC-MS	(+)-3-Carene	Terpenoids	8.75998e+06	1.02369e+07	1.16262e+07	6.46889e+06	6.61179e+06	8.71054e+06
XMW0009*064	GC-MS	Naphthalene, 1,2,4a,5,8,8a-hexahydro-4,7-dimethyl-1-(1-methylethyl)-, [1S-(1.alpha.,4a.beta.,8a.alpha.)]-	Terpenoids	711507	615200	788011	1.20829e+06	1.32957e+06	1.13013e+06
XMW0011*094	GC-MS	Benzene, 1,4-diethyl-	Aromatics	494971	541676	591536	49341.6	50853.2	533368
XMW0033*143	GC-MS	(1R,3aS,4aS,8aS)-1,4,4,6-Tetramethyl-1,2,3,3a,4,4a,7,8-octahydrocyclopenta[1,4]cyclobuta[1,2]benzene	Terpenoids	725987	474729	443478	523706	597564	585443
XMW0073*145	GC-MS	3-Methylheptyl acetate	Ester	51411.8	64926.4	47814.7	72606.7	93398.4	77782.3
XMW0076*019	GC-MS	1H-Pyrrole-3-carbonitrile	Heterocyclic compound	431676	512355	533204	553742	570976	681140
XMW0084*030	GC-MS	2,4,6-Octatriene, 2,6-dimethyl-	Terpenoids	27526.2	30916.6	25655.2	29589.7	33990.1	30153.1
XMW0126*016	GC-MS	Benzene, 1-methyl-3-(1-methylethyl)-	Terpenoids	2.17081e+06	2.43082e+06	2.59215e+06	2.13652e+06	2.20423e+06	2.45525e+06
XMW0127*016	GC-MS	o-Cymene	Terpenoids	2.17081e+06	2.43082e+06	2.59215e+06	2.13652e+06	2.20423e+06	2.45525e+06
XMW0131*143	GC-MS	Di-epi-.alpha.-cedrene	Terpenoids	725987	474729	443478	523706	597564	585443
XMW0143*108	GC-MS	1H-3a,7-Methanoazulene, 2,3,4,7,8,8a-hexahydro-3,6,8,8-tetramethyl-, [3R-(3.alpha.,3a.beta.,7.beta.,8a.alpha.)]-	Terpenoids	104402	185952	72352.4	323244	390546	371138
XMW0157*063	GC-MS	(2R,3R,6S)-6-Isopropyl-3-methyl-2-(prop-1-en-2-yl)-3-vinylcyclohexanone	Terpenoids	169967	82087.8	147762	81440.8	55043.2	84712.3
XMW0170*138	GC-MS	BenzAldehyde, 3-ethyl-	Aldehyde	25724	19612.7	25786.3	28209.5	25742.6	29232.9
XMW0192*015	GC-MS	(+)-4-Carene	Terpenoids	8.75998e+06	1.02369e+07	1.16262e+07	6.46889e+06	6.61179e+06	8.71054e+06
XMW0197*058	GC-MS	(1S,4S,4aS)-1-Isopropyl-4,7-dimethyl-1,2,3,4,4a,5-hexahydronaphthalene	Terpenoids	231459	258319	217047	378446	1.01589e+06	379638
XMW0216*063	GC-MS	(2S,3S,6S)-6-Isopropyl-3-methyl-2-(prop-1-en-2-yl)-3-vinylcyclohexanone	Terpenoids	169967	82087.8	147762	81440.8	55043.2	84712.3
XMW0237*041	GC-MS	Decane, 5-ethyl-5-methyl-	Hydrocarbons	8941.27	5703.3	5003.68	5535.49	6120.29	5076.7
XMW0243*041	GC-MS	Undecane, 2,5-dimethyl-	Hydrocarbons	8941.27	5703.3	5003.68	5535.49	6120.29	5076.7
XMW0264*152	GC-MS	Bicyclo[4.4.0]dec-1-ene, 2-isopropyl-5-methyl-9-methylene-	Terpenoids	1.47491e+07	7.95298e+06	1.30426e+07	7.00439e+06	7.05158e+06	7.2877e+06
XMW0366*027	GC-MS	Benzene, 1,2,3,5-tetramethyl-	Aromatics	27721.7	29603.4	30008.6	23830.4	24402.6	26872.1
XMW0367*041	GC-MS	Undecane, 2,4-dimethyl-	Hydrocarbons	8941.27	5703.3	5003.68	5535.49	6120.29	5076.7
XMW0369*041	GC-MS	Undecane, 6-ethyl-	Hydrocarbons	8941.27	5703.3	5003.68	5535.49	6120.29	5076.7
XMW0380*056	GC-MS	1H-Cyclopropa[a]naphthalene, 1a,2,3,5,6,7,7a,7b-octahydro-1,1,7,7a-tetramethyl-, [1aR-(1a.alpha.,7.alpha.,7a.alpha.,7b.alpha.)]-	Terpenoids	407422	433572	350921	561356	908542	924596
XMW0386*065	GC-MS	cis-Calamenene	Terpenoids	141037	170547	118792	233387	284503	230333
XMW0414*041	GC-MS	Undecane, 2,6-dimethyl-	Hydrocarbons	8941.27	5703.3	5003.68	5535.49	6120.29	5076.7
XMW0420*041	GC-MS	Undecane, 2,9-dimethyl-	Hydrocarbons	8941.27	5703.3	5003.68	5535.49	6120.29	5076.7
XMW0443*038	GC-MS	(E)-2,6-Dimethylocta-3,7-diene-2,6-diol	Alcohol	38672.4	49895.7	33842.6	54212.6	54971	51541.1
XMW0449*029	GC-MS	Butanoic acid, anhydride	Others	26622.1	25729	22017.5	29143.5	33534.4	32571
XMW0453*030	GC-MS	2,4,6-Octatriene, 2,6-dimethyl-, (E,Z)-	Terpenoids	27526.2	30916.6	25655.2	29589.7	33990.1	30153.1
XMW0454*035	GC-MS	(3R,6S)-2,2,6-Trimethyl-6-vinyltetrahydro-2H-pyran-3-ol	Heterocyclic compound	1.07465e+06	945832	1.05404e+06	1.18035e+06	1.22013e+06	1.19832e+06
XMW0461*076	GC-MS	cis-3-Hexenyl cis-3-hexenoate	Ester	82410.7	175980	103674	261908	304535	306517
XMW0463*110	GC-MS	Pentanoic acid, phenylmethyl ester	Ester	604902	427391	370256	225467	225399	235515
XMW0465*060	GC-MS	1-Isopropyl-4,7-dimethyl-1,2,3,4,5,6-hexahydronaphthalene	Terpenoids	219491	104624	126624	146651	165822	151746
XMW0504*084	GC-MS	1H-Benzocycloheptene, 2,4a,5,6,7,8-hexahydro-3,5,5,9-tetramethyl-, (R)-	Terpenoids	739320	997149	600984	1.58914e+06	1.75158e+06	1.63609e+06
XMW0523*019	GC-MS	1H-Pyrrole-2-carbonitrile	Heterocyclic compound	431676	512355	533204	553742	570976	681140
XMW0556*064	GC-MS	(2S,4aR,8aR)-4a,8-Dimethyl-2-(prop-1-en-2-yl)-1,2,3,4,4a,5,6,8a-octahydronaphthalene	Terpenoids	711507	615200	788011	1.20829e+06	1.32957e+06	1.13013e+06
XMW0609*041	GC-MS	Undecane, 3,6-dimethyl-	Hydrocarbons	8941.27	5703.3	5003.68	5535.49	6120.29	5076.7
XMW0629*108	GC-MS	3H-3a,7-Methanoazulene, 2,4,5,6,7,8-hexahydro-1,4,9,9-tetramethyl-, [3aR-(3a.alpha.,4.beta.,7.alpha.)]-	Terpenoids	104402	185952	72352.4	323244	390546	371138
XMW0631*093	GC-MS	p-Menth-2-en-7-ol, cis-	Phenol	207059	344865	174870	453429	446773	539356
XMW0634*039	GC-MS	1,5-Cyclohexadiene-1-methanol, 4-(1-methylethyl)-	Terpenoids	49213.3	83381.7	41642.1	109134	98707	125264
XMW0662*082	GC-MS	Naphthalene, 2-methyl-	Aromatics	14415.7	11031.9	32560.7	30684.7	31067.7	27305.1
XMW0676*036	GC-MS	Ethanone, 1-(3-methylphenyl)-	Ketone	25983.1	26303.7	22883.5	24990.5	36784.2	22884.7
XMW0691*049	GC-MS	2,4-Decadienal	Hydrocarbons	8598.33	7294.25	7909.66	10615.4	13240.8	11597.9
XMW0746*118	GC-MS	(1R,2R,4S,6S,7S,8S)-8-Isopropyl-1-methyl-3-methylenetricyclo[4.4.0.02,7]decan-4-ol	Terpenoids	63718.7	36589.9	41344.3	33216.8	27419.6	28337
XMW0764*131	GC-MS	(S)-(-)-(4-Isopropenyl-1-cyclohexenyl)methanol	Terpenoids	1.16372e+07	1.20032e+07	1.134e+07	1.27225e+07	6.20158e+06	1.29354e+07
XMW0819*058	GC-MS	(1S,4S,4aR)-1-Isopropyl-4-methyl-7-methylene-1,2,3,4,4a,5,6,7-octahydronaphthalene	Terpenoids	231459	258319	217047	378446	1.01589e+06	379638
XMW0822*056	GC-MS	Tricyclo[4.4.0.02,7]decane, 1-methyl-3-methylene-8-(1-methylethyl)-, stereoisomer	Terpenoids	407422	433572	350921	561356	908542	924596
XMW0885*009	GC-MS	Santolina triene	Hydrocarbons	4.30654e+06	3.16003e+06	5.79054e+06	3.42357e+06	3.41194e+06	4.80522e+06
XMW0943*041	GC-MS	Undecane, 3,5-dimethyl-	Hydrocarbons	8941.27	5703.3	5003.68	5535.49	6120.29	5076.7
XMW0961*044	GC-MS	Bornyl acetate	Terpenoids	3.6126e+08	3.73137e+08	3.43572e+08	3.88902e+08	3.94653e+08	4.12542e+08
XMW0965*143	GC-MS	(1S,5S)-2-Methyl-5-((R)-6-methylhept-5-en-2-yl)bicyclo[3.1.0]hex-2-ene	Hydrocarbons	725987	474729	443478	523706	597564	585443
XMW0975*137	GC-MS	4-(1,5-dimethyl-1,4-hexadienyl)-1-methyl-Cyclohexene	Terpenoids	891623	425047	353812	571788	468996	469651
XMW0980*143	GC-MS	(1R,3aR,4aR,8aR)-1,4,4,6-Tetramethyl-1,2,3,3a,4,4a,7,8-octahydrocyclopenta[1,4]cyclobuta[1,2]benzene	Terpenoids	725987	474729	443478	523706	597564	585443
XMW0981*126	GC-MS	Butanoic acid, 3-methyl-, 2-phenylethyl ester	Ester	58384.3	77970.6	48166.2	134999	107295	142893
XMW1097*076	GC-MS	Hexanoic acid, 3-hexenyl ester	Ester	82410.7	175980	103674	261908	304535	306517
XMW1165*059	GC-MS	1-Isopropyl-4,7-dimethyl-1,2,3,5,6,8a-hexahydronaphthalene	Terpenoids	109906	82206.4	100929	75577.1	185591	95468.7
XMW1169*142	GC-MS	Butanoic acid, 2-methyl-, 3,7-dimethyl-2,6-octadienyl ester, (E)-	Ester	6279.13	4498.16	3970.03	4420.95	2352.66	3331.65
XMW1314*101	GC-MS	2,3,5-Trimethyl-6-ethylpyrazine	Heterocyclic compound	60193.4	34240.7	49999.2	21200	26260	21433.6
XMW1444*107	GC-MS	Carvenone	Terpenoids	50191.5	24863.8	29075.9	23546.3	26058.7	25254.7
XMW2429*059	GC-MS	Patchoulene	Terpenoids	109906	82206.4	100929	75577.1	185591	95468.7
XMW2700*146	GC-MS	[1S-(1.alpha.,2.alpha.,3a.beta.,4.alpha.,5.alpha.,7a.beta.,8S*)]-octahydro-1,7a-dimethyl-5-(1-methylethyl)-1,2,4-Metheno-1H-indene	Terpenoids	1.2696e+06	1.69431e+06	1.54752e+06	2.58959e+06	3.21858e+06	2.95265e+06
D101	GC-MS	Benzeneethanol, .alpha.,.alpha.-dimethyl-	Alcohol	50730.7	16202.9	35851.5	9512.48	10593.6	8817.11
D102	GC-MS	1-Pentanone, 1-phenyl-	Ketone	4.7965e+06	6.63511e+06	4.11358e+06	9.61752e+06	1.15251e+07	1.10912e+07
D103	GC-MS	Butanoic acid, 1,1-dimethyl-2-phenylethyl ester	Ester	115963	81626.8	56884.6	116785	121377	107471
D116	GC-MS	Diphenylmethane	Aromatics	7395.13	4591.47	3771.96	5456.39	5246.37	4229.98
D125	GC-MS	Benzeneacetic acid, 2-methylpropyl ester	Ester	579051	1.05133e+06	589940	1.60121e+06	1.93387e+06	1.90006e+06
D133	GC-MS	4-Heptanol, 2,6-dimethyl-, acetate	Ester	6859.9	7368.08	7058.41	6799.49	7547.96	8929.35
D138	GC-MS	Triacetin	Ester	8519.78	6102.74	6949.83	6387.97	7269.49	6543.26
D145	GC-MS	Propanoic acid, 2-methyl-, phenylmethyl ester	Ester	15643.7	30987.2	35245.7	37216.1	38152	31983.9
D152	GC-MS	Propanoic acid, 2-methyl-, 2-phenylethyl ester	Ester	41426	35819.5	26429.5	51807.4	66404.8	61459.1
D154	GC-MS	.beta.-Phenylethyl butyrate	Ester	45120	40729.1	39839.3	50761.6	46446.3	50764.5
D156	GC-MS	Propanoic acid, 2-methyl-, 3-phenylpropyl ester	Ester	48332.6	37353.3	30510.8	43675.4	50872.9	47357.9
D158	GC-MS	2-Phenoxyethyl isobutyrate	Ester	60840.7	81195.1	49956.6	127624	92828.1	130633
D176	GC-MS	2-Methyl-2,5-divinyltetrahydrofuran	Heterocyclic compound	3198.62	5847.85	9803.42	5635.62	4370.35	6324.09
D177	GC-MS	(1aR,1bS,2aS,5S,5aS,7aS)-2,2,5,7a-Tetramethyldecahydrocyclopenta[2',3']cyclobuta[1',2':3,4]benzo[1,2-b]oxirene	Terpenoids	5067.31	3743.35	2901.93	3995.66	3638.88	2882.08
D178	GC-MS	(1R,3aR,5aR,9aS)-1,4,4,7-Tetramethyl-1,2,3,3a,4,5a,8,9-octahydrocyclopenta[c]benzofuran	Terpenoids	43683.6	26379.1	31454.6	27205.6	26840.2	29617
D186	GC-MS	trans-Carveol	Terpenoids	72714.7	106338	78575.9	127639	131862	147209
D188	GC-MS	Pyrazinamide	Heterocyclic compound	29111.1	32398.4	29605.3	33772.4	35803.6	36275.2
D191	GC-MS	2-Hexanoylfuran	Heterocyclic compound	140198	173749	106702	267091	268944	278919
D197	GC-MS	3-Oxatricyclo[4.1.1.0(2,4)]octane, 2,7,7-trimethyl-	Terpenoids	48003.8	61357.6	42475.3	48875	62881.3	53731.8
D202	GC-MS	3-Hexen-1-ol, propanoate, (Z)-	Ester	64788.7	51674.9	62759.4	74639.2	93170.8	78633.2
D204	GC-MS	Pentyl octanoate	Ester	49819.7	39969.2	44886.5	26707.4	22221.5	27350.7
D210	GC-MS	Benzene, nitro-	Aromatics	851157	1.07305e+06	1.03041e+06	964002	972713	1.17779e+06
D219	GC-MS	BenzAldehyde, 4-methoxy-	Aldehyde	4205.1	4978.23	4351.27	6313.69	6592.66	7083.15
D240	GC-MS	Propanoic acid, 2,2-dimethyl-, pentyl ester	Ester	57287.2	78989.3	69544.9	71920.6	73009.9	85903.4
D245	GC-MS	4-Phenyl-2-butanol	Alcohol	4462.34	5862.62	4296.68	6801.9	6523.06	6622.85
D246	GC-MS	Propanoic acid, 2-methyl-, 3,7-dimethyl-2,6-octadienyl ester, (Z)-	Ester	384368	249513	352722	204467	189078	219648
D253	GC-MS	2-Acetyl-3-methylpyrazine	Heterocyclic compound	3.10636e+06	4.02316e+06	3.84154e+06	3.53482e+06	3.57354e+06	4.36981e+06
D259	GC-MS	Phenol, 2,3,6-trimethyl-	Phenol	478643	640306	396010	731031	979869	759684
D264	GC-MS	1,6-Octadiene, 3,7-dimethyl-	Terpenoids	4.5323e+06	5.63941e+06	5.91152e+06	3.94233e+06	3.9494e+06	5.48412e+06
D265	GC-MS	Dodecanenitrile	Nitrogen compounds	6057.06	11325	4718.6	16208.8	12078.9	16256.3
D271	GC-MS	Propanoic acid, hexyl ester	Ester	5720.45	3123.34	2337.33	4206.66	4902.28	4190.28
D274	GC-MS	2H-1-Benzopyran-2-one, 3-methyl-	Heterocyclic compound	80258.9	104835	62485.7	164154	171496	168840
D276	GC-MS	Bicyclo[3.1.0]hex-3-en-2-one, 4-methyl-1-(1-methylethyl)-	Terpenoids	2.66143e+06	2.29201e+06	2.34447e+06	2.81974e+06	2.8607e+06	2.93229e+06
D287	GC-MS	Cyclopentanone, 2-(3-methyl-2-buten-1-yl)-	Ketone	16197.8	12682.9	11486.7	19685.1	20825.2	17084.9
D292	GC-MS	Bicyclo[2.2.1]heptane, 2-methyl-3-methylene-2-(4-methyl-3-pentenyl)-, (1S-endo)-	Terpenoids	252463	208219	201058	286119	273781	282659
D294	GC-MS	2-Cyclopenten-1-one, 2-pentyl-	Ketone	4.15617e+07	4.39661e+07	3.93602e+07	4.54731e+07	4.57566e+07	4.68428e+07
D299	GC-MS	Ethanol, 2-(3,3-dimethylcyclohexylidene)-, (Z)-	Alcohol	90513.8	107453	83410.6	123910	131682	131811
D300	GC-MS	Aristolochene	Terpenoids	312890	294853	291762	369916	321442	349881
D301	GC-MS	BenzeneacetAldehyde, .alpha.-(2-methylpropylidene)-	Aldehyde	7196.29	8275.3	7230.14	11990.6	18420.4	17674.3
D307	GC-MS	Bicyclo[3.1.1]heptan-3-ol, 2,6,6-trimethyl-, (1.alpha.,2.beta.,3.alpha.,5.alpha.)-	Terpenoids	1.55936e+06	1.36925e+06	1.54908e+06	1.72081e+06	1.75959e+06	1.73672e+06
D310	GC-MS	(8R,8aS)-8,8a-Dimethyl-2-(propan-2-ylidene)-1,2,3,7,8,8a-hexahydronaphthalene	Terpenoids	14613.2	20433.4	12389.1	27597.2	30732.9	26427.3
D316	GC-MS	Adamantane	Hydrocarbons	16219.6	19924.7	17277.1	18162.7	19578.4	19806.4
D317	GC-MS	2-Buten-1-ol, 2-ethyl-4-(2,2,3-trimethyl-3-cyclopenten-1-yl)-	Alcohol	13990.4	18863.2	6291.07	33894.5	29816.2	29440.4
D327	GC-MS	(4R,4aR)-4,4a-Dimethyl-6-(prop-1-en-2-yl)-1,2,3,4,4a,7-hexahydronaphthalene	Terpenoids	115801	115352	94965	177450	176553	175702
D328	GC-MS	(5R,10R)-10-Methyl-6-methylene-2-(propan-2-ylidene)spiro[4.5]dec-7-ene	Terpenoids	3.04145e+06	1.54147e+06	2.40288e+06	1.53829e+06	1.04854e+06	1.59487e+06
D332	GC-MS	2-Nonenenitrile	Nitrogen compounds	11752.4	21011.5	12302.6	26749.2	32239.7	36952.7
D338	GC-MS	1-methyl-4-(1,2,2-trimethylcyclopentyl)cyclohexa-1,3-diene	Terpenoids	1.19961e+07	6.36064e+06	9.61757e+06	6.31362e+06	4.34867e+06	6.50171e+06
D339	GC-MS	cis-.alpha.-Bisabolene	Terpenoids	2.16155e+07	1.22025e+07	1.77372e+07	7.60113e+06	9.45875e+06	8.31714e+06
D340	GC-MS	3-Hexanone, 1-phenyl-	Ketone	690523	743439	591008	1.31149e+06	1.3873e+06	1.30629e+06
D343	GC-MS	3-Methoxyphenyl acetone	Ketone	8976.23	8887.38	7886.96	11415.5	17465.7	18869.5
D344	GC-MS	(E,E)-2,4-Undecadienal	Aldehyde	220330	231125	182243	318121	364820	351374
D346	GC-MS	Methyl 6,6-dimethylbicyclo[3.1.1]hept-2-ene-2-carboxylate	Ester	1.21424e+07	5.60046e+06	1.20918e+07	7.03043e+06	6.98853e+06	1.42003e+07
D347	GC-MS	n-Capric acid isobutyl ester	Ester	8701.64	5459.35	2017.62	7875.95	10426.7	6597.75
D348	GC-MS	Cyclobutaneethanol, 1-methyl-2-(1-methylethenyl)-, cis-	Alcohol	3.20544e+06	2.75874e+06	2.84919e+06	3.48569e+06	3.58366e+06	3.66694e+06
D353	GC-MS	(S,1Z,6Z)-8-Isopropyl-1-methyl-5-methylenecyclodeca-1,6-diene	Terpenoids	290330	279825	247397	347589	293720	351182
D355	GC-MS	2,6-Octadienenitrile, 3,7-dimethyl-, (Z)-	Nitrogen compounds	3711.05	6340.76	3123.41	4945.72	7411.56	5645.28
D359	GC-MS	Pyrazine, 2,3-dimethyl-5-(1-methylpropyl)-	Heterocyclic compound	884005	1.06474e+06	888942	1.23276e+06	1.27405e+06	1.39256e+06
D362	GC-MS	3,4-Methylenedioxybenzyl acetate	Ester	25177	17981.7	22013.2	12983.8	8686.86	13366.4
D366	GC-MS	3-Octen-2-one, 7-methyl-	Ketone	10685.5	11563.8	9149.71	15107.8	18450.5	13596
D371	GC-MS	3-Hexen-1-ol, formate, (Z)-	Ester	29099	32071.8	39490.5	18184.9	22684.5	32611.7
D373	GC-MS	2,4-Heptadien-1-ol, (E,E)-	Alcohol	2.47858e+06	2.76156e+06	3.22573e+06	2.55773e+06	2.64424e+06	3.37009e+06
D380	GC-MS	3(2H)-Furanone, 2-hexyl-5-methyl-	Heterocyclic compound	3410.41	3247.24	2932.41	4385.54	3581.38	3864.13
D387	GC-MS	1-Hexanol, 3,5,5-trimethyl-	Alcohol	26326.7	22225.8	21914.4	16386.6	21188.6	23297.2
D388	GC-MS	Butanoic acid, 1-phenylethyl ester	Ester	246336	340526	217311	525349	655710	614415
D389	GC-MS	(S)-3,3,6-Trimethylhepta-1,5-dien-4-yl acetate	Ester	11819.8	9337.43	11604.5	11800.2	12022.8	11861.7
D390	GC-MS	Cyclopentanone, 2-(2-hexenyl)-	Ketone	3372.13	3407.85	3594.85	3770.62	4242.34	4399.95
D393	GC-MS	1,3-Cyclohexadiene-1-carboxylic acid, 2,6,6-trimethyl-, ethyl ester	Ester	895239	823018	762219	1.00153e+06	855078	963906
D401	GC-MS	2-Isopropyl-5-methylhex-2-enal	Aldehyde	157175	142993	150832	206620	255490	215687
D403	GC-MS	Benzeneacetic acid, 4-(1,1-dimethylethyl)-, methyl ester	Ester	3083.18	13102.5	3189.52	21107.1	18891.4	20538.9
D406	GC-MS	2,7-Octadien-4-ol, 2-methyl-6-methylene-, (S)-	Terpenoids	1.37055e+07	2.12948e+07	2.90749e+07	1.39537e+07	1.64368e+07	1.406e+07
D407	GC-MS	7-Octen-4-ol, 2-methyl-6-methylene-, (S)-	Terpenoids	95083	85103	89575.1	119634	151969	127750
D409	GC-MS	(S)-2,5-Dimethyl-3-vinylhex-4-en-2-ol	Alcohol	8.86131e+06	1.0273e+07	1.03603e+07	9.09799e+06	9.45805e+06	1.09332e+07
D412	GC-MS	5,7-Octadien-4-one, 2,6-dimethyl-, (Z)-	Terpenoids	1.79036e+08	1.14324e+08	1.44928e+08	7.63629e+07	8.87981e+07	7.58376e+07
D414	GC-MS	Bicyclo[3.1.0]hex-3-en-2-one, 5-(1-methylethyl)-	Ketone	15877.9	14451.4	13471.5	15562.2	17090.8	16955.4
D416	GC-MS	Furfuryl pentanoate	Ester	105082	137009	85651.4	146760	153478	153137
D423	GC-MS	Benzyl tiglate	Ester	9.70161e+06	6.8211e+06	7.97192e+06	3.4646e+06	4.13408e+06	3.58146e+06
D425	GC-MS	3-Cyclohexene-1-carboxAldehyde, 4-(4-methyl-3-pentenyl)-	Aldehyde	55576.3	46400.2	39093.8	45000.6	36772.3	37369.2
D434	GC-MS	5-Decen-1-ol, acetate, (E)-	Ester	32352.2	11463.8	19926.9	7435.81	7700.25	7320.21
D439	GC-MS	Cyclohexanol, 1-methyl-4-(1-methylethyl)-, trans-	Terpenoids	476968	400780	426811	499702	508301	522126
D442	GC-MS	2(3H)-Furanone, 5-butyldihydro-4-methyl-	Heterocyclic compound	4.27101e+06	4.21702e+06	3.99604e+06	4.58337e+06	4.74018e+06	4.66169e+06
D447	GC-MS	Pentanoic acid, 2-methyl-, ethyl ester	Ester	144613	162874	173605	128208	132177	163392
D452	GC-MS	Carvone oxide, trans-	Heterocyclic compound	3286.02	5117.22	4105.43	5294.72	5481.77	4680.8
D455	GC-MS	Pentanoic acid, 2-hydroxy-4-methyl-, methyl ester	Ester	16059.7	18352.1	20571	14436.1	14875	16931.3
D456	GC-MS	8-Dodecen-1-ol, (Z)-	Alcohol	254750	157752	231112	89415.6	84004.3	142445
D74	GC-MS	4-Acetylanisole	Ketone	5251.28	10279.7	4872.74	13250.7	16583.9	14715.1
D76	GC-MS	Octanal dimethyl acetal	Ether	18483.6	16251.8	18008.3	19727	20821	20533.4
D81	GC-MS	2-Furanpropanoic acid, ethyl ester	Heterocyclic compound	36918.2	59577.1	30579.5	77798.8	73525.7	91639.2
D82	GC-MS	2-Nonynoic acid, ethyl ester	Ester	76607.6	144413	78901.4	221286	262854	262241
D84	GC-MS	Heptane, 1,1-dimethoxy-	Hydrocarbons	5305.08	7818.92	6839.46	7369.23	7101.51	8024.54
D98	GC-MS	Benzene, (methylthio)-	Sulfur compounds	23803.3	19613.3	16762.3	21671.4	26426.6	22321.2
D99	GC-MS	Benzoic acid, 2-(dimethylamino)-, methyl ester	Ester	22397.3	7291.73	13000.4	6112.65	6266.52	6294.24
GMW0078	GC-MS	.beta.-Bisabolene	Terpenoids	562644	394809	366459	545109	434696	493171
GMW0087	GC-MS	(E)-2-Decenal	Aldehyde	7795.84	10985.7	8959.94	11826.9	11760.5	11469.8
GMW0369	GC-MS	Spiro[5.5]undec-2-ene, 3,7,7-trimethyl-11-methylene-, (-)-	Terpenoids	725772	473221	666787	395206	333360	409026
GMW0393	GC-MS	β-Isocomene	Terpenoids	623294	201305	377013	140692	144708	138301
GMW0395	GC-MS	β-Funebrene	Terpenoids	56351.8	47735.4	45403.2	61230.4	53671.2	58887.7
KMW0128	GC-MS	Hexanoic Acid	Acid	6395.96	5275.56	7417.26	3918.32	3789.67	5627.54
KMW0133	GC-MS	1-Hexanol, 4-methyl-	Alcohol	921969	1.02239e+06	1.06646e+06	960871	976384	1.02338e+06
KMW0135	GC-MS	2-Cyclohexen-1-one	Ketone	11158.5	12244.3	14575.1	6874.45	8807.96	12312.7
KMW0141	GC-MS	Dimethyl sulfone	Sulfur compounds	768279	875483	1.02841e+06	615550	609446	853013
KMW0142	GC-MS	1-Hexanethiol	Sulfur compounds	5037.96	6700.05	6765.52	4163.69	4268.94	5223.94
KMW0144	GC-MS	Hexanoic acid, methyl ester	Ester	44817.7	61551.8	56904.9	65680.5	66448.9	84827.2
KMW0150	GC-MS	Benzene, 1,2,4-trimethyl-	Aromatics	1.17595e+06	1.00083e+06	1.71053e+06	931163	958933	1.14592e+06
KMW0151	GC-MS	Butanoic acid, 3-hydroxy-, ethyl ester	Ester	325470	365603	382237	289564	290063	350522
KMW0152	GC-MS	Butane, 1-isothiocyanato-	Others	453282	443087	518756	345933	345946	419400
KMW0159	GC-MS	1-Heptanol	Alcohol	5489.38	8779.17	6995.4	8290.66	8734.66	11120.7
KMW0163	GC-MS	3-Thiophenethiol	Heterocyclic compound	61097.1	75600.9	87464.9	48888.6	49829	60532.4
KMW0172	GC-MS	Camphene	Terpenoids	7.22543e+07	8.09958e+07	8.5403e+07	6.43639e+07	6.5234e+07	7.86564e+07
KMW0175	GC-MS	Phenol	Phenol	23869	45418.8	36182.5	44492.9	47827.9	60418.1
KMW0176	GC-MS	5-Hepten-2-one, 6-methyl-	Ketone	525623	449237	763577	413222	428265	516466
KMW0178	GC-MS	Bicyclo[3.1.0]hexane, 4-methylene-1-(1-methylethyl)-	Terpenoids	727519	1.23365e+06	927089	1.07006e+06	1.10917e+06	1.42741e+06
KMW0181	GC-MS	2,3-Dehydro-1,8-cineole	Terpenoids	6.46361e+06	7.06513e+06	8.02942e+06	5.7985e+06	5.9873e+06	6.85385e+06
KMW0182	GC-MS	Furan, 2-pentyl-	Heterocyclic compound	810927	878257	1.00912e+06	715977	744917	861006
KMW0184	GC-MS	Thiazole, 2,4,5-trimethyl-	Heterocyclic compound	8884.44	9403.95	11106.7	7011.76	7178.68	8742.82
KMW0188	GC-MS	2-Methyl-1,3-dithiacyclopentane	Heterocyclic compound	1.02807e+06	1.21005e+06	1.27867e+06	1.10838e+06	1.17694e+06	1.42394e+06
KMW0190	GC-MS	Pyrazine, trimethyl-	Heterocyclic compound	21082	22685.6	27306.2	16585.8	16835.4	21387.9
KMW0192	GC-MS	Benzene, 1-methoxy-2-methyl-	Ether	72934.1	85909.6	94862.6	53872	54637.8	71871.9
KMW0194	GC-MS	2-Octanol	Alcohol	7015.36	6685.27	7880.67	4027.5	5229.84	7212.15
KMW0202	GC-MS	3-Octanol	Alcohol	19028.9	16103.2	24081.9	11021.5	11723.4	17517.2
KMW0203	GC-MS	Ethanone, 1-(2-pyridinyl)-	Heterocyclic compound	2.4596e+07	2.84269e+07	2.92998e+07	2.55494e+07	2.61729e+07	3.09499e+07
KMW0207	GC-MS	2-Furanmethanethiol, 5-methyl-	Heterocyclic compound	43175.6	47956.3	55864.9	37512.4	39576.3	44950.3
KMW0208	GC-MS	Decane	Hydrocarbons	24414	20263.8	23754	18568.2	19742.6	24158.4
KMW0210	GC-MS	1H-Cyclopenta[1,3]cyclopropa[1,2]benzene, octahydro-7-methyl-3-methylene-4-(1-methylethyl)-, [3aS-(3a.alpha.,3b.beta.,4.beta.,7.alpha.,7aS*)]-	Terpenoids	7.47349e+06	1.11899e+07	7.46817e+06	1.43848e+07	1.96537e+07	1.98989e+07
KMW0212	GC-MS	BenzeneacetAldehyde	Aldehyde	801871	1.10735e+06	980525	995367	1.00882e+06	1.26273e+06
KMW0213	GC-MS	3-Mercapto-3-methylbutyl formate (ester)	Ester	217087	255642	263872	226520	234922	280008
KMW0214	GC-MS	Acetylpyrazine	Heterocyclic compound	2.98205e+06	3.49879e+06	3.59921e+06	3.11347e+06	3.17552e+06	3.78657e+06
KMW0217	GC-MS	D-Limonene	Terpenoids	5.96464e+07	6.74962e+07	6.92042e+07	6.1493e+07	6.29888e+07	7.27613e+07
KMW0224	GC-MS	Benzene, (methoxymethyl)-	Ether	26737.1	51891.6	37488.5	43392.7	46266.4	63272.4
[truncated: 572 more rows]
