# Supplementary material for: Integrated Analysis of Metabolomics, Flavoromics, and Transcriptomics for Evaluating New Varieties of Amomum villosum Lour
Source: Plants (Basel). 2024 Aug 26;13(17):2382. doi: 10.3390/plants13172382 (PMC11397242; doi:10.3390/plants13172382)
Supplement: Supplementary file 1 [file plants-13-02382-s001.zip › Supplementary Table S4.xlsx]

## Sheet: Sheet1
Supplementary Table S4. The rOAV of Metabolites and Flavor Annotation.
Index	Platform	Compounds	Class	Odor	Threshold	A11-1	A11-2	A11-3	A12-1	A12-2	A12-3
KMW0345*032	GC-MS	2,6-Nonadienal, (E,Z)-	Aldehyde	cucumber, green	1e-05	2.52038e+08	1.88407e+08	1.91663e+08	1.36933e+08	1.25558e+08	1.16531e+08
KMW0475	GC-MS	(2E,4Z)-2,4-Decadienal	Aldehyde	fried, fatty, geranium, green, waxy	7e-05	5.86688e+07	7.0916e+07	5.11271e+07	8.29367e+07	6.73695e+07	7.45064e+07
KMW0286	GC-MS	Pyrazine, 2-methoxy-3-(1-methylethyl)-	Heterocyclic compound	beany, pea, earthy, chocolate, nutty	2e-06	2.56801e+07	3.88334e+07	2.77776e+07	3.64106e+07	2.91519e+07	3.84405e+07
WMW0085	GC-MS	Diethyl diSulfur compounds	Sulfur compounds	gassy, ripe onion, greasy, garlic	7.2e-06	1.15346e+07	2.45244e+07	1.4073e+07	2.32863e+07	1.92481e+07	2.7693e+07
KMW0213	GC-MS	3-Mercapto-3-methylbutyl formate (ester)	Ester	sulfury, catty, caramel, onion, roasted coffee, roasted meat, tropical	2e-06	1.34219e+07	1.90274e+07	1.46396e+07	1.81279e+07	1.50863e+07	1.95865e+07
KMW0363	GC-MS	Pyrazine, 2-methoxy-3-(1-methylpropyl)-	Heterocyclic compound	musty, green, pea, galbanum, bell pepper, pepper	2e-06	8.38437e+06	7.88183e+06	7.1897e+06	1.06478e+07	9.77918e+06	9.45063e+06
XMW0294	GC-MS	10-Undecenal	Aldehyde	waxy, aldehydic, rose, mandarin, citrus, soapy, fatty	0.0035	2.91607e+06	6.85947e+06	5.41404e+06	8.35759e+06	6.78869e+06	6.99636e+06
D447	GC-MS	Pentanoic acid, 2-methyl-, ethyl ester	Ester	fresh fruit, green, melon, apple skin, pineapple, natural, waxy	3e-06	5.96069e+06	8.08179e+06	6.42107e+06	6.84013e+06	5.6588e+06	7.61949e+06
WMW0094*032	GC-MS	2,6-Nonadienal, (E,E)-	Aldehyde	fresh, citrus, green, cucumber, melon	0.0005	5.04077e+06	3.76813e+06	3.83325e+06	2.73867e+06	2.51117e+06	2.33063e+06
XMW0981*126	GC-MS	Butanoic acid, 3-methyl-, 2-phenylethyl ester	Ester	floral, fruity, sweet, rose, peach, apricot	1e-05	721947	1.16067e+06	534451	2.16074e+06	1.37806e+06	1.99906e+06
WMW0023*011	GC-MS	(+)-alpha-Pinene	Terpenoids	harsh, terpene, aromatic, minty	0.0053	870786	1.56029e+06	894601	1.66428e+06	1.37941e+06	1.68572e+06
WMW0065	GC-MS	(6Z)-Nonen-1-ol	Alcohol	fresh, green, melon, waxy, honeydew, cantaloupe, cucumber, clean	0.001	729599	773648	643507	1.03383e+06	845594	906883
XMW0961*044	GC-MS	Bornyl acetate	Terpenoids	woody, pine, herbal, cedary, spice	0.075	595618	740599	508303	829944	675840	769525
XMW0887	GC-MS	Butanoic acid, 2-methyl-, propyl ester	Ester	winey, fruity, apple, pineapple	0.0002	577341	783066	711190	655930	533789	710106
KMW0268*022	GC-MS	Pyrazine, 2-ethyl-3,5-dimethyl-	Heterocyclic compound	burnt, almond, roasted, nutty, coffee	4e-05	376400	589362	429519	570587	472598	623613
KMW0287	GC-MS	(Z,Z)-3,6-Nonadienal	Aldehyde	fatty, soapy, cucumber	5e-05	372056	558705	300551	557473	523789	455113
KMW0355	GC-MS	trans,cis-2,6-Nonadien-1-ol	Alcohol	green, cucumber, oily, violet, leafy	0.001	355104	385508	309903	498554	409249	448484
KMW0351	GC-MS	Pyrazine, 2,3-diethyl-5-methyl-	Heterocyclic compound	musty, nut skin, earthy, roasted, hazelnut, toasted, potato, dusty, foliage, vegetable	3.1e-05	1.04532e+06	723491	755476	464530	468662	413577
KMW0383	GC-MS	2(5H)-Furanone, 5-ethyl-3-hydroxy-4-methyl-	Heterocyclic compound	sweet, fruity, caramel, maple, fenugreek, brown, sugar, nutty, chicory, praline, butterscotch	2e-06	398913	428587	295538	415616	369396	395620
WMW0057	GC-MS	6-Nonenal, (Z)-	Aldehyde	green, cucumber, melon, cantaloupe, honeydew, waxy, vegetable, orris, violet, leafy	0.00014	188732	306275	155120	358787	362448	333496
KMW0217	GC-MS	D-Limonene	Terpenoids	citrus	0.034	216927	295513	225849	289479	237944	299390
NMW0065*092	GC-MS	Bicyclo[2.2.1]heptan-2-ol, 1,7,7-trimethyl-, (1S-endo)-	Terpenoids	pine, woody, camphor	0.048	219154	224335	175063	294502	241057	268645
KMW0235*018	GC-MS	1,3,6-Octatriene, 3,7-dimethyl-, (Z)-	Terpenoids	warm, floral, herbal, flowery, sweet	0.034	189792	268856	206555	253955	209637	246734
WMW0215*018	GC-MS	.beta.-Ocimene	Terpenoids	apple, pear, fruity	0.034	189792	268856	206555	253955	209637	246734
KMW0526	GC-MS	2-Buten-1-one, 1-(2,6,6-trimethyl-1,3-cyclohexadien-1-yl)-, (E)-	Terpenoids	apple, rose, honey, tobacco, sweet	0.0015	66095.2	112416	60339.9	178459	174285	227962
KMW0266	GC-MS	2-Thiophenemethanethiol	Heterocyclic compound	roasted, coffee, fishy	4e-05	136113	183076	101335	179812	171585	143137
KMW0362	GC-MS	Isoborneol	Terpenoids	balsamic, camphor, herbal, woody	0.0085	112060	104613	95899.7	140683	116673	144825
KMW0261	GC-MS	p-Cresol	Phenol	phenol, narcissus, animalic, mimosa	0.00024	75934.1	125280	82818.4	124174	102092	133439
KMW0618*064	GC-MS	Naphthalene, 1,2,3,5,6,8a-hexahydro-4,7-dimethyl-1-(1-methylethyl)-, (1S-cis)-	Terpenoids	thyme, herbal, woody, dry	0.0015	58653.9	61052.2	58291.7	128929	113843	105403
KMW0207	GC-MS	2-Furanmethanethiol, 5-methyl-	Heterocyclic compound	sulfury, roasted, coffee	5e-05	106777	142775	123975	120081	101661	125771
KMW0533	GC-MS	Indole, 3-methyl-	Heterocyclic compound	animalic, fecal, indole, civet	0.00041	33157.3	57151	30356.6	91471.7	83945.8	91267.5
NMW0783*011	GC-MS	(1S)-2,6,6-Trimethylbicyclo[3.1.1]hept-2-ene	Terpenoids	sharp, warm, resinous, fresh, pine	0.1	46151.7	82695.1	47413.9	88206.7	73108.5	89343
KMW0384	GC-MS	Benzene, (2-nitroethyl)-	Aromatics	flowery, spice	0.002	57683.1	70049.5	49069.9	80155.4	68691.3	76764
KMW0389*092	GC-MS	endo-Borneol	Terpenoids	pine, woody, camphor, balsamic	0.18	58441.1	59822.6	46683.4	78534	64281.9	71638.6
KMW0522*146	GC-MS	Copaene	Terpenoids	woody, spicy, honey	0.006	26165.2	42035.7	28618.7	69079.7	68897.3	68845.7
WMW0048	GC-MS	6-Nonenal, (E)-	Aldehyde	-	2.2e-05	58232.2	64024.2	45620.7	61177.9	56127.6	73485.9
D344	GC-MS	(E,E)-2,4-Undecadienal	Aldehyde	oily, caramel, spicy, citrus, buttery, baked	0.001	27244.8	34405.2	20221.7	50917	46856.3	49157
KMW0214	GC-MS	Acetylpyrazine	Heterocyclic compound	popcorn, nutty, corn, chip, bread, crust, chocolate, hazelnut, coffee	0.01	36874.4	52082.7	39936.8	49832.7	40785.3	52973.9
KMW0193*119	GC-MS	.beta.-Pinene	Terpenoids	dry, woody, resinous, pine, hay, green	0.14	42326.7	56702.3	48432.7	46662.4	38881.4	48567.5
KMW0203	GC-MS	Ethanone, 1-(2-pyridinyl)-	Heterocyclic compound	popcorn, heavy, corn, chip, fatty, tobacco	0.1	30414	42316.1	32511	40893.2	33615.6	43298.8
KMW0603*061	GC-MS	Germacrene D	Terpenoids	woody, spice	0.0012	18699	25938	12864.4	42471.5	37098.9	38004.4
KMW0608	GC-MS	3-Mercaptohexanol	Alcohol	sulfury, fruity, tropical	6e-05	26247.2	28256.4	18129.5	37722.5	34797	34078.3
KMW0370	GC-MS	2-Methylisoborneol	Terpenoids	earthy, musty	0.00048	13208.5	22227	11499.2	29796	30307.7	37115.4
KMW0148*011	GC-MS	.alpha.-Pinene	Terpenoids	fresh, camphor, sweet, pine, earthy, woody	0.274	16843.7	30180.7	17304.3	32192.2	26681.9	32606.9
KMW0237	GC-MS	2-Pentanone, 4-mercapto-4-methyl-	Ketone	sulfury, meaty, catty, black currant, currant	4e-05	24912.8	28895.6	23518.1	28805.8	24216.7	32495.1
XMW0127*016	GC-MS	o-Cymene	Terpenoids	gasoline	0.01144	23464.2	31630.3	25142.1	29891.7	24746.9	30025.2
KMW0407	GC-MS	2,4-Nonadienal, (E,E)-	Aldehyde	fatty, melon, waxy, green, violet, leafy, cucumber, tropical, fruity, chicken	0.00016	16207.2	22947.8	15317.3	29908.2	24097.2	29404.2
D253	GC-MS	2-Acetyl-3-methylpyrazine	Heterocyclic compound	nutty, flesh, roasted hazelnut, toasted grain, corn, chip, vegetable, nut skin, caramel	0.02	19205.7	29944.2	21312.8	28288.3	22948.7	30566.7
NMW0083	GC-MS	Benzene, 1-methyl-4-nitro-	Aromatics	-	0.003	18850.7	25671.5	15681.1	28277.4	23363	27338.8
KMW0198*015	GC-MS	.alpha.-Phellandrene 1	Terpenoids	citrus, herbal, terpene, green, woody, peppery	0.04	27080.2	38096.6	32250.9	25884.5	21229.9	30465
KMW0278	GC-MS	Ethanone, 1-(2-thienyl)-	Heterocyclic compound	sulfury, nutty, hazelnut, walnut	0.001	13633.9	18563.2	10055.3	25387	24358.8	24792.9
KMW0212	GC-MS	BenzeneacetAldehyde	Aldehyde	floral, honey, rose, cherry	0.0063	15738.9	26165	17269.7	25287.9	20566.6	28040.5
KMW0482*049	GC-MS	2,4-Decadienal, (E,E)-	Aldehyde	dusty, waxy, oily, soapy	7e-05	15188.9	15511.7	12537.9	24272.1	24294.3	23179.2
D265	GC-MS	Dodecanenitrile	Nitrogen compounds	citrus, orange, peel, metallic, spicy	9e-05	8322.02	18731.5	5817.51	28825.5	17237.5	25269.5
XMW0006*015	GC-MS	(+)-3-Carene	Terpenoids	sweet	0.044	24618.4	34633.3	29319	23531.4	19299.9	27695.4
KMW0488	GC-MS	Tridecane	Hydrocarbons	alkane	0.042	7534.46	9315.75	13213.6	22017.5	17909.9	19097.6
KMW0267	GC-MS	Benzoic acid, methyl ester	Ester	phenol, wintergreen, almond, floral, canga	0.00052	12457.1	21131.7	11299.9	20051.8	19374	17244.5
KMW0182	GC-MS	Furan, 2-pentyl-	Heterocyclic compound	fruity, green, earthy, beany, vegetable, metallic	0.006	16712.4	21789.5	18662	19099.3	15945.8	20075.7
KMW0344	GC-MS	1-Nonanol	Alcohol	fresh, clean, fatty, floral, rose, orange, dusty, wet, oily	0.0053	14600.9	15216.4	12439.4	20196.9	16636.5	17957.5
QWM0003	GC-MS	2H-Pyran, 3,6-dihydro-4-methyl-2-(2-methyl-1-propenyl)-	Terpenoids	green, weedy, cortex, herbal, diphenyl, narcissus, celery	0.08	34380.4	25958.2	26477.6	18367.3	17302.3	16089.7
KMW0334	GC-MS	Cyclohexanone, 5-methyl-2-(1-methylethyl)-	Terpenoids	minty	0.0047	13381.4	13618.1	10675.9	18303.3	14930.4	16826.7
KMW0554*055	GC-MS	.alpha.-Ionone	Terpenoids	sweet, woody, floral, violet, orris, tropical, fruity	0.00378	12945.3	13862.7	9712.08	17925.5	12143.9	14868.4
KMW0255*020	GC-MS	3-Methoxy-2,5-dimethylpyrazine	Heterocyclic compound	earthy	0.0001	9223.45	15255.7	10030.8	14657.3	12639	17112.6
KMW0479*140	GC-MS	1,3-Cyclohexadiene-1-carboxaldehyde, 2,6,6-trimethyl-	Terpenoids	fresh, herbal, phenol, metallic, rosemary, tobacco, spicy	0.003	8981.25	13143.1	8334.23	16441.2	11384.2	16298.1
XMW0011*094	GC-MS	Benzene, 1,4-diethyl-	Aromatics	-	0.0021	29145.4	38396.9	31255.6	3760.66	3110.2	35532.4
KMW0474	GC-MS	2-Undecanone	Ketone	waxy, fruity, creamy, fatty, orris, floral	0.0062	7045.87	18632.9	13235.1	11385.8	9357.23	19378
XMW1058	GC-MS	Cyclopentanol, acetate	Ester	-	0.021	6655.64	12748.2	7623.8	12543.8	10382.1	14307.9
XMW0770	GC-MS	Indane	Aromatics	-	0.01	8741.99	12072	9270.27	11566.7	9470.43	12081.3
KMW0434	GC-MS	2,6,6-trimethyl-1-Cyclohexene-1-carboxaldehyde	Terpenoids	tropical, saffron, herbal, clean, rose, sweet, tobacco, damascone, fruity	0.003	6202.84	9443.69	5676.18	11184.3	9273.19	11103.7
KMW0218*089	GC-MS	Eucalyptol	Terpenoids	eucalyptus, herbal, camphor, medicinal	0.015	7289.36	9984.37	6954.28	10607.6	10100	10829.4
NMW0778	GC-MS	Benzene, (1-methylethyl)-	Aromatics	-	0.1	4994.65	10244.5	5933.16	9646.33	7960.93	11247.2
WMW0040*154	GC-MS	trans-.beta.-Ocimene	Terpenoids	sweet, herbal	0.034	6084.25	10160.9	6698.66	9866	8047.28	10849.8
D442	GC-MS	2(3H)-Furanone, 5-butyldihydro-4-methyl-	Heterocyclic compound	tonka, coumarin, coconut, toasted, nutty, celery, burnt	0.075	7041.71	8369.9	5912	9781.23	8117.51	8695.56
KMW0188	GC-MS	2-Methyl-1,3-dithiacyclopentane	Heterocyclic compound	sulfury, alliaceous, smoky, savory, vegetable	0.02	6356.26	9006.36	7094.05	8870.11	7558.11	9960.41
NMW0789	GC-MS	Benzene, 1-ethyl-3-methyl-	Aromatics	-	0.088	7995.04	10819.2	8458.09	9099.91	7344.8	9887.97
XMW0144	GC-MS	(+)-2-Bornanone	Terpenoids	camphor, minty, phenol, herbal, woody	1.36	16385.4	12741.4	12657.6	9431.25	8538.76	8133.42
KMW0549	GC-MS	4a(2H)-Naphthalenol, octahydro-4,8a-dimethyl-,(4.alpha.,4a.alpha.,8a.beta.)-	Aromatics	fresh, musty, earthy, soil	0.00021	6273.55	6955.92	4771.68	9675.37	6557.86	8254.79
NMW0010	GC-MS	Dicyclopentadiene	Hydrocarbons	-	0.001	7882.91	7811.75	9128.99	7937.78	6550.54	9040.18
KMW0563*085	GC-MS	5,9-Undecadien-2-one, 6,10-dimethyl-, (E)-	Ketone	fresh, green, fruity, waxy, rose, woody, magnolia, tropical	0.01	5556.42	5805.89	4159.35	8032.41	5587.46	6053.49
KMW0399	GC-MS	Decanal	Aldehyde	sweet, aldehydic, waxy, orange peel, citrus, floral	0.0001	7193.05	5464.86	4951.46	9505.46	5510.25	3288.17
KMW0503	GC-MS	Methyl anthranilate	Ester	fruity, grape, orange, flowery, neroli	0.003	8596.74	6788.75	6343.83	6982.86	5190.9	6026.17
KMW0243	GC-MS	(E)-2-Octenal	Aldehyde	fresh, cucumber, fatty, green, herbal, banana, waxy, leafy	0.003	3800.17	6164.49	4161.7	5885.08	4825.41	6317.98
KMW0299	GC-MS	trans-Rose oxide	Terpenoids	floral	0.0005	4223.47	5009.67	3861.47	5964.24	4386.66	6230.23
KMW0105*008	GC-MS	1-Butanol, 3-methyl-, acetate	Ester	sweet, fruity, banana, green, ripe	0.002	1846.81	3412.02	2175.55	4011.41	4953.2	5905.81
KMW0291	GC-MS	Linalool	Terpenoids	floral, green	0.006	3155.51	5683.64	2777.23	5022.42	5013.17	4578.57
D219	GC-MS	BenzAldehyde, 4-methoxy-	Aldehyde	sweet, powdery, mimosa, floral, hawthorn, balsamic	0.0002	2599.9	3705.28	2414.08	5052.7	4233.7	4954.65
XMW0306	GC-MS	Heptanoic acid, methyl ester	Ester	sweet, fruity, green, orris, waxy, floral, berry	0.004	3687.42	4993.3	3795.14	5039.82	4055.93	5101.42
KMW0379	GC-MS	Pyridine, 2-pentyl-	Heterocyclic compound	fatty, tallow, green, pepper, mushroom, herbal	0.0006	1245.97	2714.72	1126.71	4034.14	3553.6	4450.9
XMW1292	GC-MS	Butanoic acid, 2-methylpropyl ester	Ester	sweet, fruity, pineapple, tutti-frutti, rummy, cherry, apple, overripe, fruity, bubble, gum	0.0094	3548.37	4899.24	3849.55	4067.22	3415.76	4449.75
NMW0166	GC-MS	Biphenyl	Aromatics	pungent, rose, green, geranium	0.0033	1040.27	1853.14	1017.23	3929.08	2913.62	4132.63
NMW0195*057	GC-MS	2-Propen-1-ol, 3-phenyl-, acetate, (E)-	Ester	sweet, floral, spicy, balsamic	0.002	2900.43	3174.02	2195.02	4085.56	2721.54	3405.28
D147*110	GC-MS	Butanoic acid, 3-methyl-, phenylmethyl ester	Ester	sweet, fruity, apple, pineapple, herbal	0.01	7479.87	6362.12	4108.36	3608.72	2894.95	3294.85
XMW0434	GC-MS	4-Hexen-1-ol, acetate	Alcohol	-	0.1	2330.12	3292.37	2478.48	3090.41	2565.33	3271.69
NMW0012	GC-MS	Benzene, 1,2,3-trimethyl-	Aromatics	-	0.26	2336.71	3275.25	2512.17	3122.66	2572.32	2941.51
KMW0296	GC-MS	Cyclohexene, 1-methyl-4-(1-methylethylidene)-	Terpenoids	citrus, pine	0.2	1389.32	2159.23	1410.15	2694.97	2202.12	2916.52
KMW0234*094	GC-MS	p-Cymene	Aromatics	woody, citrus	0.0114	5368.88	7073.12	5757.61	692.753	572.932	6545.43
KMW0264*022	GC-MS	Pyrazine, 3-ethyl-2,5-dimethyl-	Heterocyclic compound	potato, cocoa, roasted, nutty	0.0086	1750.7	2741.22	1997.76	2653.89	2198.13	2900.53
KMW0703	GC-MS	Phenol, 4-ethyl-	Phenol	phenol, leathery	0.1	1984.54	2030.23	1572.72	2714.61	2218.66	2476.74
KMW0431	GC-MS	5H-5-Methyl-6,7-dihydrocyclopentapyrazine	Heterocyclic compound	earthy, baked, potato, peanut, roasted	0.05	4589.47	3482.95	3560.41	2519.95	2439.76	2199.01
KMW0332	GC-MS	Butanoic acid, 2-methyl-, pentyl ester	Ester	apple, fruity, tropical	0.0086	4232.31	2976.79	2779.32	2459.12	2186.81	1934.21
KMW0613	GC-MS	.alpha.-Farnesene	Terpenoids	citrus, herbal, lavender, bergamot, myrrh, neroli, green	0.087	3391.83	3366.76	2876.68	2418.01	1776.72	2141.88
KMW0265	GC-MS	2(5H)-Furanone, 3-hydroxy-4,5-dimethyl-	Ester	extremely sweet, strong caramel, maple, burnt, sugar, coffee	0.011	1315.65	1962.6	1007.65	1618.77	2441.86	2167.75
KMW0686	GC-MS	2-Propenoic acid, 3-phenyl-, ethyl ester, (E)-	Ester	floral, honey, balsamic	0.0007	2590.98	2274.03	2059.8	2345.14	1985.06	1895.28
KMW0183*014	GC-MS	Pyrazine, 2-ethyl-5-methyl-	Heterocyclic compound	coffee, beany, nutty, grassy, roasted	0.016	2112.89	2838.41	2491.12	2057.21	1728.04	2364.33
KMW0439	GC-MS	2,6-Octadien-1-ol, 3,7-dimethyl-, (Z)-	Terpenoids	lemon, fresh	0.049	1214.12	1932.08	901.631	2250.93	1788.71	2031.27
KMW0106*008	GC-MS	1-Butanol, 2-methyl-, acetate	Ester	over ripe fruity, sweet, banana, juicy fruity	0.005	738.724	1364.81	870.219	1604.57	1981.28	2362.33
KMW0517*053	GC-MS	2-Undecenal, E-	Aldehyde	fresh, fruity, citrus, orange, peel	0.00078	658.761	1454.19	445.579	2049.41	1704.59	2120.08
KMW0161*128	GC-MS	3-Octanone	Ketone	fresh, herbal, lavender, sweet, mushroom	0.0013	1273.14	1985.5	1712.11	1844.34	1502.22	1968.15
KMW0163	GC-MS	3-Thiophenethiol	Heterocyclic compound	cooked meat, garlic	0.005	1510.98	2250.78	1941.02	1564.97	1279.98	1693.69
XMW0004*119	GC-MS	Bicyclo[3.1.1]heptane, 6,6-dimethyl-2-methylene-, (1S)-	Terpenoids	dry, woody, fresh, pine, hay, green, resinous	4.16	1424.46	1908.25	1629.95	1570.37	1308.51	1634.48
KMW0382	GC-MS	Phenol, 2-methyl-	Phenol	phenol	0.0039	917.332	1530.35	1010.17	1510.44	1236.52	1598.88
D323*087	GC-MS	Pyrazine, 2-methyl-3-(methylthio)-	Heterocyclic compound	roasted meat, nutty, almond, vegetable	0.001	1391.96	1301.06	1063.88	1403.9	1381.62	1454.02
XMW0764*131	GC-MS	(S)-(-)-(4-Isopropenyl-1-cyclohexenyl)methanol	Terpenoids	-	1.1	1308.17	1624.35	1143.9	1851.19	724.101	1645.14
XMW0614	GC-MS	Nonanoic acid, ethyl ester	Ester	fruity, rose, waxy, rummy, wine, natural, tropical	0.01	1055.53	1276.13	915.457	1539.02	1267.77	1396.21
KMW0342	GC-MS	Citronellal	Terpenoids	sweet, dry, floral, herbal, waxy, aldehydic, citrus	0.06	2634.51	1781.52	1722.31	1491.08	1349.04	1281.47
NMW0161	GC-MS	3-Phenyl-1-propanol, acetate	Ester	sweet, balsamic, storax, spicy, cinnamon	0.1	486.972	805.936	452.736	1297.42	1296.76	1322.87
KMW0176	GC-MS	5-Hepten-2-one, 6-methyl-	Ketone	herbal, green, citrus, musty, lemon grass	0.05	1299.91	1337.46	1694.53	1322.77	1100.1	1445.07
KMW0530	GC-MS	Geranyl acetate	Terpenoids	lemon	0.1	326.24	554.143	300.676	864.889	1213.01	1304.71
D321*125	GC-MS	Pyrazine, 2-methoxy-3-methyl-	Heterocyclic compound	roasted almond, hazelnut, peanut	0.003	296.838	793.17	213.637	1314.85	895.397	990.405
XMW0662*082	GC-MS	Naphthalene, 2-methyl-	Aromatics	sweet, floral, woody	0.004	445.641	410.552	903.231	1227.81	997.558	954.994
NMW0135	GC-MS	Thiocyanic acid, phenylmethyl ester	Sulfur compounds	-	0.005	1030.9	997.041	746.808	1207.32	914.667	1008.55
D210	GC-MS	Benzene, nitro-	Aromatics	-	0.15	701.661	1064.89	762.226	1028.62	832.881	1098.48
XMW0217	GC-MS	cis-7-Decen-1-al	Aldehyde	citrus, aldehydic, cucumber	0.0022	480.892	527.26	371.705	1470.51	866.635	577.7
WMW0075	GC-MS	1,6,10-Dodecatrien-3-ol, 3,7,11-trimethyl-	Terpenoids	floral, green, waxy, citrus, woody	0.01	983.46	751.18	576.837	748.326	650.085	753.114
KMW0560	GC-MS	Coumarin	Heterocyclic compound	sweet, hay, tonka, new-mown hay	0.01	649.361	643.373	506.86	827.526	592.813	723.087
NMW0784	GC-MS	Ethyl tiglate	Ester	sweet, fruity, tutti-frutti, tropical, berry, floral, caramel	0.063	540.593	749.212	592.081	722.338	591.178	690.065
NMW0047	GC-MS	Phenol, 2-ethyl-	Phenol	phenol	0.03	1063.1	948.294	931.63	730.241	663.788	606.348
XMW0618	GC-MS	Ethyl 9-decenoate	Ester	fruity, fatty	0.2	201.229	316.706	222.557	478.696	699.435	754.448
KMW0233	GC-MS	Acetophenone	Ketone	sweet, pungent, hawthorn, mimosa, almond, acacia	0.065	393.363	652.291	431.625	641.749	525.015	688.904
KMW0421	GC-MS	Methyl salicylate	Ester	caramel, pepperminty	0.04	248.219	443.989	173.59	632.616	497.25	660.447
KMW0478	GC-MS	cis-.beta.-Farnesene	Terpenoids	citrus, green	0.087	481.741	544.384	375.003	684.662	524.478	575.386
KMW0460	GC-MS	Geraniol	Terpenoids	sweet, floral, fruity, rose, waxy, citrus	0.0066	384.902	557.527	370.885	606.957	512.586	567.245
KMW0150	GC-MS	Benzene, 1,2,4-trimethyl-	Aromatics	plastic	0.26	559.275	573.009	730.001	573.222	473.701	616.591
D276	GC-MS	Bicyclo[3.1.0]hex-3-en-2-one, 4-methyl-1-(1-methylethyl)-	Terpenoids	minty, pungent	0.75	438.796	454.917	346.856	601.751	489.891	546.968
w08*082	GC-MS	Naphthalene, 1-methyl-	Aromatics	naphthyl, chemical, medicinal, camphor	0.008	222.82	205.276	451.616	613.905	498.779	477.497
KMW0159	GC-MS	1-Heptanol	Alcohol	grassy	0.003	226.262	435.62	258.736	442.321	373.951	518.594
KMW0489	GC-MS	1-Cyclohexene-1-carboxAldehyde, 4-(1-methylethenyl)-, (S)-	Aldehyde	fresh, green, oily, grassy, fatty, minty, cherry	0.03	173.744	301.634	132.318	490.593	349.728	493.536
XMW0126*016	GC-MS	Benzene, 1-methyl-3-(1-methylethyl)-	Terpenoids	-	0.8	335.538	452.314	359.531	427.451	353.881	429.36
KMW0172	GC-MS	Camphene	Terpenoids	woody, herbal, fir, needle, camphor, terpenic	26	343.637	463.73	364.473	396.222	322.248	423.231
KMW0589	GC-MS	Humulene	Terpenoids	woody	0.16	98.2557	173.44	117.836	274.637	450.674	284.661
NMW0061	GC-MS	1-methyl-2-nitro-Benzene	Aromatics	-	0.13	258.133	239.156	225.049	333.586	320.063	352.742
GMW0087	GC-MS	(E)-2-Decenal	Aldehyde	waxy, fatty, earthy, green, cilantro, mushroom, aldehydic, fried, chicken, fatty, tallow	0.005	192.798	327.066	198.839	378.591	302.095	320.924
KMW0374	GC-MS	4-Hexen-1-ol, 5-methyl-2-(1-methylethenyl)-, (R)-	Terpenoids	herbal	3	218.225	223.986	173.587	304.17	247.346	277.832
D359	GC-MS	Pyrazine, 2,3-dimethyl-5-(1-methylpropyl)-	Heterocyclic compound	marine, burnt, roasted	0.68	160.751	233.082	145.054	290.161	240.639	286.497
NMW0069	GC-MS	BenzenAmine, 2,5-dimethyl-	Amine	-	0.25	207.859	212.26	166.161	285.126	232.286	259.429
KMW0175	GC-MS	Phenol	Phenol	phenol, medicinal	0.03	98.3837	225.367	133.827	237.378	204.762	281.749
KMW0425	GC-MS	Benzothiazole	Heterocyclic compound	meaty, vegetable, brown, cooked, beefy, coffee	0.08	129.771	214.595	96.2064	272.584	231.988	210.788
NMW0071*144	GC-MS	L-.alpha.-Terpineol	Terpenoids	lilac, floral, terpenic	0.33	84.3892	148.032	50.4304	229.853	244.505	239.949
KMW0565	GC-MS	Caryophyllene	Terpenoids	sweet, woody, spice, clove, dry	1.54	205.714	221.865	156.279	281.804	190.155	236.587
D245	GC-MS	4-Phenyl-2-butanol	Alcohol	floral, peony, foliage, sweet, mimosa, heliotrope	0.0043	128.323	202.955	110.874	253.181	194.837	215.473
D193*131	GC-MS	p-Mentha-1,8-dien-7-ol	Terpenoids	green, cumin, spicy, aromatic, woody, cardamom, floral, waxy, violet	7	205.57	255.255	179.755	290.901	113.787	258.522
KMW0378*036	GC-MS	1-(4-methylphenyl)-Ethanone	Ketone	green, pea, bell pepper, galbanum	0.021	152.997	186.455	120.912	190.469	224.974	152.455
NMW0035	GC-MS	BenzenAmine, N,N-dimethyl-	Amine	-	0.012	115.753	185.967	73.7939	199.385	198.133	168.867
D324*125	GC-MS	Pyrazine, 2-methoxy-6-methyl-	Heterocyclic compound	roasted hazelnut, almond, peanut	0.017	52.3831	139.971	37.7006	232.032	158.011	174.777
KMW0441	GC-MS	Benzeneacetic acid, ethyl ester	Ester	minty	0.1	110.522	173.943	83.6132	200.557	162.121	182.545
KMW0178	GC-MS	Bicyclo[3.1.0]hexane, 4-methylene-1-(1-methylethyl)-	Terpenoids	woody, terpene, citrus, pine, spice	0.98	91.7968	187.389	104.969	174.764	145.365	203.769
KMW0373	GC-MS	Benzoic acid, ethyl ester	Ester	fruity, dry, musty, sweet, wintergreen	1.43	135.204	140.836	107.209	186.398	151.309	170.31
KMW0360*095	GC-MS	Levomenthol	Terpenoids	minty	0.9	125.239	162.485	99.5732	191.339	155.825	148.752
NMW0058	GC-MS	Naphthalene, 1,2,3,4-tetrahydro-	Aromatics	-	0.05	266.349	239.686	225.154	180.805	152.112	157.826
KMW0209*089	GC-MS	7-Oxabicyclo[2.2.1]heptane, 1-methyl-4-(1-methylethyl)-	Terpenoids	cool, pine, minty, camphor, terpene, green	1	109.34	149.766	104.314	159.115	151.5	162.441
KMW0513*053	GC-MS	2-Undecenal	Aldehyde	fresh, fruity, orange, peel	0.01	51.3834	113.427	34.7551	159.854	132.958	165.366
KMW0573*147	GC-MS	(E)-.beta.-Famesene	Terpenoids	woody, citrus, herbal, sweet	0.087	122.905	113.165	49.3954	195.977	106.479	154.638
NMW0200*147	GC-MS	1,6,10-Dodecatriene, 7,11-dimethyl-3-methylene-	Terpenoids	-	0.087	122.905	113.165	49.3954	195.977	106.479	154.638
D296*020	GC-MS	2-Ethyl-3-methoxypyrazine	Heterocyclic compound	raw, potato, earthy, bell pepper, nutty	0.01	92.2345	152.557	100.308	146.573	126.39	171.126
KMW0144	GC-MS	Hexanoic acid, methyl ester	Ester	ethereal, fruity, pineapple, apricot, strawberry, tropical, banana, bacon	0.07	79.17	130.894	90.2024	150.179	121.921	169.533
KMW0241*014	GC-MS	Pyrazine, 2-ethyl-3-methyl-	Heterocyclic compound	nutty, peanut, musty, corn, raw, earthy, bread	0.24	140.86	189.227	166.075	137.147	115.203	157.622
XMW0084*030	GC-MS	2,4,6-Octatriene, 2,6-dimethyl-	Terpenoids	sweet, floral, nut skin, peppery, herbal, tropical	0.034	100.11	135.359	83.7263	139.294	128.399	124.07
XMW0453*030	GC-MS	2,4,6-Octatriene, 2,6-dimethyl-, (E,Z)-	Terpenoids	-	0.034	100.11	135.359	83.7263	139.294	128.399	124.07
KMW0528	GC-MS	Hexanoic acid, 3-hexenyl ester, (Z)-	Ester	fruity, green, waxy, pear, winey, tropical, grassy, pineapple	0.781	37.2128	60.6339	34.4426	94.1738	136.183	147.088
XMW0175	GC-MS	2-Nonen-4-one	Ketone	-	0.02	87.5717	100.585	66.364	140.85	91.2012	123.009
XMW1204	GC-MS	Ethyl (methylthio)acetate	Ester	sulfury, green, fruity, tropical	0.025	135.242	133.122	148.458	100.004	85.5842	167.786
XMW0888	GC-MS	Butanoic acid, 3-methyl-, propyl ester	Ester	bitter, sweet, apple, fruity	0.0087	95.4842	136.057	129.829	108.724	108.994	119.65
KMW0220*015	GC-MS	3-Carene	Terpenoids	citrus, terpenic, herbal, pine, solvent, resinous, phenol, cypress, medicinal, woody	9.3	116.474	163.856	138.714	111.331	91.3116	131.032
KMW0445	GC-MS	Benzeneacetic acid	Acid	sweet, honey, floral, honeysuckle, sour, waxy, civet	0.135	69.2944	96.1117	55.767	116.877	94.3171	106.716
XMW0236	GC-MS	Thiazole, 5-ethenyl-4-methyl-	Heterocyclic compound	musty, nutty, root, vegetable, cocoa	0.3	80.2566	89.473	62.2051	112.285	93.947	99.2443
KMW0307	GC-MS	Benzene, 1-methyl-4-(1-methylethenyl)-	Aromatics	phenol, spicy, clove, guaiacol	0.085	67.089	94.8545	60.9688	91.2344	70.1146	136.67
XMW1244	GC-MS	Hexanoic acid, pentyl ester	Ester	sweet, green, fruity, estery, pineapple, apple, pear, fatty	13.802	30.713	82.0403	58.1642	96.0071	78.0663	85.8083
XMW0023	GC-MS	4-methyl-1-(1-methylethyl)-Bicyclo[3.1.0]hex-2-ene	Hydrocarbons	-	0.98	37.0263	85.625	46.4096	77.187	64.1247	96.3459
D271	GC-MS	Propanoic acid, hexyl ester	Ester	pear, green, fruity, musty, rotten	0.008	88.4198	58.1172	32.4187	84.1624	78.7041	73.2773
D186	GC-MS	trans-Carveol	Terpenoids	caraway, solvent, spearmint	0.25	35.9659	63.3177	34.8751	81.7175	67.7437	82.3778
KMW0271	GC-MS	Phenol, 3-methyl-	Phenol	smoky, petroleum	0.38	41.3394	63.3456	44.581	63.1652	65.9925	86.2834
D326*087	GC-MS	Pyrazine, 2-methyl-6-(methylthio)-	Heterocyclic compound	-	0.02	69.5982	65.0531	53.194	70.1951	69.0812	72.7012
KMW0348*101	GC-MS	Pyrazine, 3,5-diethyl-2-methyl-	Heterocyclic compound	nutty, meaty, vegetable	0.05	148.863	101.941	110.958	67.8636	67.455	59.971
KMW0435	GC-MS	2-Decenal, (Z)-	Aldehyde	tallow	0.05	47.4811	66.7667	43.1498	67.706	55.9934	70.685
NMW0011	GC-MS	Benzofuran	Heterocyclic compound	aromatic	0.048	60.3629	78.9393	67.4896	61.4898	51.9689	67.0261
XMW1094	GC-MS	Megastigma-4,6(Z),8(E)-triene	Hydrocarbons	-	0.1	22.8167	41.8492	20.7899	53.8145	63.7514	54.7893
KMW0276	GC-MS	1-Octanol	Alcohol	intense citrus, rose	0.022	33.9497	33.1264	25.5098	59.5958	63.5002	48.5956
KMW0058*035	GC-MS	2H-Pyran-3-ol, 6-ethenyltetrahydro-2,2,6-trimethyl-	Heterocyclic compound	floral, honey	3	44.2951	46.932	38.9853	62.9737	52.2366	55.8816
XMW0454*035	GC-MS	(3R,6S)-2,2,6-Trimethyl-6-vinyltetrahydro-2H-pyran-3-ol	Heterocyclic compound	woody	3	44.2951	46.932	38.9853	62.9737	52.2366	55.8816
XMW0607	GC-MS	Formic acid, 2-phenylethyl ester	Ester	rose, green, hyacinth, watercress, herbal	0.27	41.9056	42.0861	33.5819	58.0515	48.7003	54.9077
WMW0087	GC-MS	Butanoic Acid, 3-methylbutyl ester	Ester	fruity, green, apricot, pear, banana	0.07	29.596	50.4988	32.1848	48.2476	40.2008	53.9401
KMW0514	GC-MS	Benzenepropanoic acid, ethyl ester	Ester	caramel, fruity	0.125	10.5205	21.1771	8.42891	41.5562	44.4858	50.6421
NMW0194*057	GC-MS	Acetic Acid, cinnamyl ester	Acid	sweet, floral, spicy, balsamic, cinnamon	0.15	38.6724	42.3203	29.267	54.4741	36.2872	45.4037
KMW0424	GC-MS	Butanoic acid, 2-methyl-, hexyl ester	Ester	green, waxy, fruity, apple, spicy, tropical	0.022	27.7689	31.5791	14.1465	49.5016	41.201	45.4508
KMW0251	GC-MS	5-Heptenal, 2,6-dimethyl-	Aldehyde	fresh, ozonous, melon, fresh air, sweet, green	0.016	29.9594	44.7749	29.1144	47.5531	36.982	51.0954
NMW0791	GC-MS	Benzene, 1-ethyl-2-methyl-	Aromatics	-	0.36	17.8181	44.3696	25.0895	44.4876	38.6916	52.3537
KMW0269*022	GC-MS	2,3-Dimethyl-5-ethylpyrazine	Heterocyclic compound	burnt, popcorn, roasted, cocoa	0.53	28.4076	44.4801	32.4165	43.0631	35.6678	47.0651
KMW0273*027	GC-MS	Benzene, 1,2,4,5-tetramethyl-	Aromatics	rancid, sweet	0.087	39.4012	50.6522	38.273	43.8412	36.0252	43.2115
KMW0187*128	GC-MS	2-Octanone	Ketone	earthy, weedy, natural, woody, herbal	0.06	27.5846	43.0192	37.0957	39.9606	32.548	42.6432
KMW0317	GC-MS	2(3H)-Furanone, dihydro-5-propyl-	Ester	sweet, coconut, nutty, caramel, tonka, hay	0.4	53.7969	97.004	38.09	40.8664	41.7741	32.2497
KMW0453	GC-MS	Linalyl acetate	Terpenoids	sweet, green, citrus, bergamot, lavender, woody	1	25.0909	34.5001	20.6248	41.4472	34.7529	38.2158
XMW0296	GC-MS	Acetic acid, octyl ester	Ester	green, earthy, mushroom, herbal, waxy	0.14	19.8545	35.9583	19.3294	43.0506	33.7364	37.2807
w21	GC-MS	2H-Pyran-2-one, 6-pentyl-	Heterocyclic compound	tonka, lactonic, coconut, creamy, fatty, waxy	0.15	40.267	32.6302	22.744	50.6845	29.2925	31.9358
KMW0574	GC-MS	2-Propenoic acid, 3-phenyl-, ethyl ester	Ester	sweet, balsamic, fruity, spicy, powdery, berry, plum	0.165	58.4523	46.9118	49.1008	40.281	29.8341	37.6859
XMW1325	GC-MS	4-Undecanone	Ketone	fruity	0.041	17.3366	16.9908	11.7201	50.8539	32.1027	23.3063
NMW0105	GC-MS	Phenol, 4-propyl-	Phenol	medicinal, phenol	0.107	19.3223	31.6498	16.9445	37.6966	31.4345	34.0882
KMW0639	GC-MS	3-Buten-2-one, 4-(2,2,6-trimethyl-7-oxabicyclo[4.1.0]hept-1-yl)-	Terpenoids	fruity, sweet, berry, woody, violet, orris, powdery	0.1	89.8956	62.8257	71.7077	38.0613	28.6915	34.6492
KMW0444	GC-MS	Carvone	Terpenoids	minty, licorice	0.067	18.6566	29.8598	14.4934	37.176	28.0837	34.7588
XMW0928	GC-MS	Benzenemethanol, .alpha.,4-dimethyl-	Alcohol	sweet, hawthorn, floral, nutty, powdery	42.7	24.6405	22.7672	21.1934	35.3232	29.1853	32.1679
WMW0218	GC-MS	Butylated Hydroxytoluene	Aromatics	mild, phenol, camphor	1	8.656	16.6451	10.9417	35.6497	31.1747	29.1207
NMW0786	GC-MS	Ethyl acetoacetate	Ester	fresh, fruity, green, apple, fatty	0.016	28.4669	34.712	28.3828	32.3987	27.5754	31.5067
WMW0179	GC-MS	L-Fenchone	Terpenoids	camphor, herbal, earthy, woody	0.11	25.9365	23.8284	15.6684	32.5539	29.6783	27.7007
KMW0297*088	GC-MS	trans-Linalool oxide (furanoid)	Heterocyclic compound	floral	0.19	16.256	27.2012	18.0643	32.4282	26.6523	28.4903
KMW0192	GC-MS	Benzene, 1-methoxy-2-methyl-	Ether	sweet, nutty, floral, earthy, walnut	0.3	30.0621	42.6282	35.0865	28.7416	23.3917	33.5161
XMW3734	GC-MS	2-hydroxy-BenzAldehyde	Aldehyde	medicnal, spicy, cinnamon, wintergreen, cool	0.34	18.3037	32.0899	20.6113	28.5591	23.585	33.1624
KMW0598	GC-MS	Tridecanal	Aldehyde	fresh, clean, aldehydic, soapy, citrus, petal, waxy, grapefruit, peel	0.07	38.026	20.728	12.2242	30.4276	29.3796	25.1926
NMW0119	GC-MS	1,2-Benzenediol, 4-methyl-	Alcohol	-	45	10.6142	25.486	18.2129	30.5791	20.6533	25.874
KMW0202	GC-MS	3-Octanol	Alcohol	earthy, mushroom, herbal, melon, citrus, woody, spicy, minty	0.078	30.1667	30.7322	34.2581	22.6159	19.3041	31.4186
KMW0184	GC-MS	Thiazole, 2,4,5-trimethyl-	Heterocyclic compound	musty, nutty, vegetable, cocoa, hazelnut, chocolate, coffee	0.045	24.4133	31.1081	27.3865	24.9393	20.489	27.1804
NMW0787	GC-MS	4-methyl-Pentanoic Acid	Acid	pungent, cheese	0.144	19.5906	30.1612	24.1912	22.3882	21.2871	25.108
D273*023	GC-MS	Butanoic acid, 2-methyl-, 2-methylbutyl ester	Ester	sweet, fruity, estery, berry, green, waxy, apple	0.075	16.4321	23.3594	14.1938	21.7155	20.3872	17.931
XMW0286	GC-MS	Hexanal, 2-ethyl-	Aldehyde	-	0.041	18.0197	20.3888	17.8193	20.2127	15.1944	22.2372
KMW0417	GC-MS	2-Cyclohexen-1-ol, 2-methyl-5-(1-methylethenyl)-, cis-	Terpenoids	caraway	0.25	14.1032	18.8952	12.1868	21.1541	16.2389	19.0591
D154	GC-MS	.beta.-Phenylethyl butyrate	Ester	musty, sweet, floral, yeasty, strawberry	0.376	14.8385	16.1248	11.7568	21.6081	15.8655	18.8881
KMW0577	GC-MS	2H-Pyran-2-one, 5,6-dihydro-6-pentyl-	Heterocyclic compound	coconut, dried fig	1.1	25.1333	23.5054	20.7887	19.9732	15.3841	17.9229
KMW0275*088	GC-MS	2-Furanmethanol, 5-ethenyltetrahydro-.alpha.,.alpha.,5-trimethyl-, cis-	Heterocyclic compound	earthy, floral, sweet, woody	0.32	9.65197	16.1507	10.7257	19.2542	15.8248	16.9161
KMW0284	GC-MS	Phenylethyl Alcohol	Alcohol	fruity, rose, sweet, apple	0.14	16.293	15.3319	14.5122	18.9593	15.4457	17.3068
KMW0518	GC-MS	2,6-Octadien-1-ol, 3,7-dimethyl-, acetate, (Z)-	Ester	floral, rose, soapy, citrus, dewy, pear	2	6.97694	11.9484	5.43107	16.8024	16.4059	15.5309
XMW1079	GC-MS	Butanoic acid, 1-methylhexyl ester	Ester	fruity, green, vegetable, cheese, walnut	1.2	12.4806	15.9794	11.1827	17.6814	13.6116	16.9944
KMW0516*081	GC-MS	.alpha.-Terpinyl acetate	Ester	herbal, bergamot, lavender, lime, citrus	2.5	16.2319	13.4686	11.3149	17.9344	12.2606	15.6858
NMW0175	GC-MS	Phenol, 4-(1,1-dimethylpropyl)-	Phenol	-	0.8	67.8318	24.8226	35.7856	16.4409	13.592	13.9602
WMW0194	GC-MS	Thujone	Terpenoids	cedar leaf	0.36	6.4338	9.71887	4.89821	15.1996	14.634	13.2548
KMW0450	GC-MS	Benzenemethanol, 4-methoxy-	Phenol	sweet, powdery, hawthorn, lilac, rose, floral, hyacinth	38	10.4348	5.60065	9.62314	14.7138	12.0081	12.1928
KMW0580	GC-MS	2,4-Decadienoic acid, ethyl ester, (E,Z)-	Ester	green, waxy, pear, apple, sweet, fruity, tropical	0.1	21.7478	14.1687	3.92837	13.5701	11.1295	12.1846
NMW0054	GC-MS	Propanoic acid, 3-(methylthio)-	Sulfur compounds	sweet, sulfury	0.05	8.27632	13.1281	9.60982	12.0741	10.4112	13.3365
KMW0364	GC-MS	Phenethyl mercaptan	Sulfur compounds	rubbery, sulfury	5	8.78717	7.91517	7.719	12.9531	9.8074	12.0128
KMW0194	GC-MS	2-Octanol	Alcohol	fresh, spicy, green, woody, herbal, earthy	0.0715	12.1326	13.9184	12.2299	9.01569	9.39445	14.1116
D305*023	GC-MS	Butanoic acid, 2-methyl-, 3-methylbutyl ester	Ester	sweet, fruity, citrus, cherry, blueberry, apple	0.14	8.8029	12.514	7.60381	11.6333	10.9217	9.60587
NMW0226	GC-MS	Phenol, 3-nitro-	Phenol	-	3	7.68211	9.19024	6.04193	12.9087	9.11005	9.37565
NMW0138	GC-MS	Piperonal	Aldehyde	heliotrope, flowery, sweet, powdery, coconut, vanilla	0.05	3.36811	6.42174	3.2317	10.6293	10.7453	9.73686
KMW0500	GC-MS	Butanoic acid, phenylmethyl ester	Ester	fresh, fruity, jasmin, apricot, loganberry	0.376	3.78873	5.19738	3.21679	11.308	8.81384	10.5901
XMW0373	GC-MS	Undecane, 2-methyl-	Hydrocarbons	-	10	7.66873	8.26791	6.71614	10.8728	8.88584	9.90135
XMW1348	GC-MS	2-Tridecanone	Ketone	fatty, waxy, dairy, milky, coconut, nutty, herbal, earthy	0.5	15.0257	14.1322	12.4978	10.2377	7.21969	11.2945
KMW0190	GC-MS	Pyrazine, trimethyl-	Heterocyclic compound	nut skin, earthy, powdery, cocoa, baked, potato, roasted, peanut, hazelnut, musty	0.29	8.98924	11.6447	10.4479	9.15394	7.45615	10.3178
KMW0442	GC-MS	3-Phenylpropanol	Alcohol	sweet, spicy, cinnamyl, mignonette, hyacinth, balsamic	0.42	6.3204	8.76417	5.40272	9.51778	7.52099	8.894
KMW0630	GC-MS	1,6,10-Dodecatrien-3-ol, 3,7,11-trimethyl-, (E)-	Terpenoids	floral, green, citrus, woody, waxy	0.25	3.46665	4.35078	2.95356	7.75446	6.62544	6.30798
w01	GC-MS	Cyclooctyl Alcohol	Alcohol	-	10	6.49385	9.21847	7.64448	7.01628	6.29079	6.03288
w32	GC-MS	Acetic acid, heptyl ester	Ester	fruity, green, sweet	0.42	4.68434	3.74711	3.70436	6.39732	6.42644	5.66533
KMW0546	GC-MS	Acetic acid, decyl ester	Ester	waxy, clean, fresh, laundered cloth, cloth, citrus, soapy	0.235	18.4661	8.15145	10.333	6.39465	6.06124	5.66916
XMW0783	GC-MS	1-Adamantanol	Alcohol	-	2	2.80326	4.07169	2.30155	7.66099	5.99057	3.65693
KMW0428*107	GC-MS	2-Cyclohexen-1-one, 3-methyl-6-(1-methylethyl)-	Terpenoids	herbal, minty, camphor, medicinal	0.68	9.12706	5.44296	4.7445	5.54221	4.92191	5.19575
NMW0088	GC-MS	2-Ethylhexyl acrylate	Ester	-	0.55	3.36932	3.9807	3.03968	5.20579	4.39456	5.09531
XMW1309	GC-MS	Pyrazine, tetramethyl-	Heterocyclic compound	nutty, musty, chocolate, coffee, cocoa, brown, lard, burnt	1	3.75195	4.43751	3.28034	4.21992	3.47215	4.43778
KMW0492	GC-MS	2(3H)-Furanone, 5-ethyldihydro-	Ester	sweet, caramel	0.26	4.25294	3.90527	3.0133	4.24248	3.53969	3.54398
KMW0491	GC-MS	Hydrocinnamic Acid	Acid	sweet, fatty, rose, musky, cinnamon	0.42	3.33905	3.50772	3.1353	4.28445	3.14996	3.44934
KMW0301*155	GC-MS	Bicyclo[3.1.0]hexan-2-ol, 2-methyl-5-(1-methylethyl)-, (1.alpha.,2.alpha.,5.alpha.)-	Terpenoids	woody, balsamic	55	1.5758	2.71034	1.75795	3.67139	3.07438	4.08773
NMW0209	GC-MS	Undecylenic Acid	Acid	sweet, woody	2.3	3.98332	3.33471	2.2387	3.86043	2.95526	3.80702
XMW0301	GC-MS	Mesitylene	Aromatics	-	0.83	1.30322	3.17975	2.00993	3.30474	3.00054	4.02624
WMW0058	GC-MS	5-Hepten-2-ol, 6-methyl-	Alcohol	sweet, oily, green, coriander	20.008	2.90314	3.93798	3.41063	3.26649	2.71199	3.44473
KMW0464	GC-MS	Octanoic Acid	Acid	rancid, cheese, fatty, acid, sweaty	1.9	2.1071	2.27403	1.86559	2.96827	2.46427	2.64022
XMW0598	GC-MS	.alpha.-Methylstyrene	Aromatics	-	2.2	2.5684	2.40991	3.32412	2.70865	2.23242	2.99149
XMW0289	GC-MS	2-Acetyl-5-methylfuran	Heterocyclic compound	strong, musty, nutty, hay, coconut, coumarin, milky	40.87	1.99245	2.70067	2.03058	2.66321	2.25905	2.73143
WMW0109	GC-MS	Propanoic acid, 2-methyl-, 2-methylpropyl ester	Ester	ethereal, tropical fruit, pineapple, grape skin, banana	0.44	2.31008	3.15831	2.77116	1.97042	2.00527	2.91026
KMW0151	GC-MS	Butanoic acid, 3-hydroxy-, ethyl ester	Ester	fruity, green, grape, tropical, apple skin	20	2.01229	2.72117	2.12065	2.31731	1.86273	2.45189
XMW0676*036	GC-MS	Ethanone, 1-(3-methylphenyl)-	Ketone	-	1.99	1.61454	1.96761	1.27596	2.00998	2.37409	1.60882
KMW0545	GC-MS	Dodecanal	Aldehyde	soapy, waxy, aldehydic, citrus, green, floral	10	2.84501	1.77303	1.5268	1.91582	1.82268	1.81327
KMW0335	GC-MS	Cyclohexanol, 1-methyl-4-(1-methylethenyl)-	Terpenoids	pungent, earthy, woody	6	11.7966	5.3156	7.89889	1.98715	1.78792	1.55765
D116	GC-MS	Diphenylmethane	Aromatics	sweet, green, oily, geranium, spicy, metallic, plastic, privet, pear	0.41	2.23034	1.66703	1.02082	2.13006	1.64348	1.44335
KMW0485	GC-MS	Undecanoic acid, ethyl ester	Ester	soapy, waxy, fatty, cognac, coconut	1	3.19127	2.43291	2.6534	1.66731	1.56153	1.4838
XMW0054	GC-MS	Farnesene epoxide, E-	Terpenoids	-	0.41	2.34957	1.5662	1.20496	1.87783	1.17097	1.30892
NMW0024	GC-MS	Aniline, N-methyl-	Amine	-	6.9	0.911699	1.51628	1.00854	1.5176	1.2309	1.60518
XMW0213	GC-MS	Isopentyl hexanoate	Ester	fruity, banana, apple, pineapple, green	0.32	0.897862	1.25407	1.04528	1.65631	1	1.6759
XMW0882	GC-MS	Pentanoic Acid, 2-methyl-	Acid	-	9.3	1.09483	1.48566	1.17964	1.48697	1.21239	1.39846
XMW0910	GC-MS	1H-Imidazole, 1-acetyl-	Heterocyclic compound	-	880	1.07144	1.42807	1.10025	1.44882	1.18183	1.35003
