# Supplementary material for: Integrated Analysis of Metabolomics, Flavoromics, and Transcriptomics for Evaluating New Varieties of Amomum villosum Lour
Source: Plants (Basel). 2024 Aug 26;13(17):2382. doi: 10.3390/plants13172382 (PMC11397242; doi:10.3390/plants13172382)
Supplement: Supplementary file 1 [file plants-13-02382-s001.zip › Supplementary Table S5.xlsx]

## Sheet: Sheet1
Supplementary Table S5. FPKM expression of genes.
ID	A11-1	A11-2	A11-3	A12-1	A12-2	A12-3
novel.3881	0	0	0	14.159	3.8559	18.3334
Wv_064668	0	0	0	4.8584	4.7434	0.4108
novel.20	0	0	0	5.9234	1.2133	5.0588
novel.2657	0	0.0162	0	0.9619	1.8697	0.4264
novel.568	3.1231	41.8877	12.1812	2944.23	428.783	5146.32
novel.2159	0	0	0	0.8131	1.4741	1.4104
novel.3593	0	0.0237	0	0.9919	1.8819	0.3521
novel.3849	0.1021	0.0913	0	14.3499	2.7891	0
novel.3594	0	0.0546	0	1.2725	2.9044	0.3752
novel.3424	0	0.0324	0	0.8578	0.3219	1.6122
novel.304	0	0	0	4.3323	0.401	4.9681
novel.194	0.0745	0.0095	0.1114	5.7729	0.7938	7.9507
novel.14	0	0.3997	0	8.6566	8.2965	12.992
novel.189	0.2969	0.2655	1.2429	71.1009	2.8326	33.4244
novel.572	0	0.1039	0	2.5408	0.7055	4.1624
novel.182	0	0.0373	0.0291	1.505	0.4098	1.9771
novel.864	0.191	0	0	3.3795	1.4904	5.4712
novel.181	0.2629	0.2351	0.2328	14.2868	2.2364	18.0479
novel.2720	0	0.0662	0.0775	1.1566	4.1107	1.5916
novel.2161	0	0.0638	0.0373	1.9308	1.6393	1.2774
novel.2941	0	0.0347	0	0.6068	1.0109	0.2783
novel.1326	0	0.1926	0	2.8033	3.5494	2.8657
Wv_025405	0	0.0692	0	1.4493	1.3414	0.8706
novel.38	0	1.2017	0.3125	22.6969	9	32.0127
Wv_018351	0.1042	0	0	2.0076	2.7571	0
novel.176	0.122	0.491	0.5108	15.6251	5.1851	26.9085
novel.303	0.1156	0	0	2.0458	0.3007	2.6023
novel.876	0	0	0.0958	1.4298	0.3176	2.1549
novel.2514	0	0.5124	0.1028	4.9257	12.6074	4.0207
novel.3498	0	0.0594	0.0695	1.3146	2.4783	0.6121
novel.1765	0.1272	0	0	2.1184	1.8198	0.3253
novel.490	0.063	1.0698	0.2636	15.5367	20.3141	7.4102
novel.1130	0	0.1873	0.2192	3.7076	6.1769	2.5725
Wv_011321	0.1855	0.4423	0.647	22.85	8.0425	6.5798
novel.1318	0	0.0833	0.1949	2.4241	4.604	0.8578
novel.3592	0	0.1573	0.0153	1.5108	2.6696	0.6
novel.3654	0.0467	0.0836	0	0.8758	2.2698	0.5739
novel.37	0.195	0	0.204	4.8717	0.93	4.589
novel.2710	0	0.4169	0	2.8356	4.9795	2.3353
novel.3338	0	0.2033	0.0595	1.4792	3.6472	1.3958
novel.3343	0	0.1513	0	1.4976	1.8345	0.4329
novel.3436	0.0221	0.0593	0.0694	1.1968	1.8406	0.4751
Wv_001275	0	0.0962	0.1408	2.1007	2.4265	0.8535
Wv_053879	0.0444	0.1985	0	0.7858	3.4267	1.363
novel.2162	0.0471	0.2525	0.1355	3.7855	2.939	2.878
novel.2557	0.0567	0.1522	0	1.6538	2.1156	0.9869
Wv_049529	0.0672	0.7814	0	6.1583	9.2104	2.8202
novel.358	0.5898	0	0.3086	9.2107	1.5345	7.9972
Wv_056517	0	0.4947	0	3.312	4.6781	2.5477
Wv_068014	0.0425	0.1709	0.0444	1.1276	3.4625	0.6954
novel.3205	0	1.2194	0.0892	7.1872	10.2	7.1518
Wv_019181	0.1657	0.2222	0.3467	8.9683	4.7768	0.7629
novel.179	0.034	0.0304	0.2488	2.3689	0.3534	3.4754
Wv_068492	0	0.1901	0	0.1107	1.6592	2.0666
novel.2027	0.0465	0.0416	0	0.3388	1.028	0.3806
novel.1084	0	0.2773	0	2.1218	1.3833	1.8136
Wv_018157	0.4166	9.8331	0.218	59.7154	86.3006	38.7898
novel.2158	0	0.4561	0	2.3172	4.4636	1.5659
novel.1878	0	0.1702	0.0996	1.9821	2.1464	0.8767
novel.2349	0	0.0723	0.0564	0.1683	1.7528	0.4688
novel.3890	7.6247	0.5033	13.8156	114.965	11.7599	285.753
Wv_046249	0.5904	0.5279	0.1685	18.4404	3.2118	0.5493
novel.1726	0.0703	0.3144	0.1104	1.9035	5.8851	0.8635
novel.25	0	0.1784	0.0522	1.5576	0.3027	2.0924
Wv_044517	0	0.1649	0.0965	1.728	1.8392	0.9436
Wv_003856	0	0.2305	0.0385	1.38	1.9798	1.2811
novel.1068	0	0.1789	0	0.5729	0.8243	1.6893
Wv_031081	0	0.1388	0.0812	1.2121	1.952	0.556
Wv_053738	0.201	0.4268	0.368	2.9289	12.09	1.825
Wv_017942	0.161	1.5838	0	6.035	4.329	17.6313
Wv_003859	0.6203	1.1093	0.8346	14.5761	18.3281	7.4357
novel.633	2.571	1.7369	5.0819	66.4991	22.8908	58.7575
novel.3838	0	0.2282	0	1.1111	0.4427	1.8519
novel.372	0.3473	0.3105	0.218	4.5554	1.807	7.1785
Wv_010031	0.191	0	0.0666	0.8614	1.4904	1.6283
Wv_060807	0.2296	0.0513	0.1802	2.091	4.2799	0.8221
novel.289	0.1851	0.0414	0.2421	1.5415	1.0032	4.3561
Wv_041715	0	0.877	0	3.829	6.3792	2.76
novel.1067	0	0.2933	0	1.6218	1.1732	1.4263
Wv_017939	0	0.2812	0	1.5063	1.2002	1.4162
novel.1064	0	0.2644	0	1.6078	1.1113	1.0424
novel.1384	0	0.2746	0	2.0785	1.465	0.3929
Wv_005449	0.2296	0	0	1.2546	1.1446	0.8809
Wv_012461	1.059	3.0775	3.1168	39.7595	51.4302	10.3629
novel.553	0	0	0.0922	0.6113	0.0764	0.5708
Wv_010563	3.5157	7.7018	2.7133	56.9143	107.32	25.5431
Wv_036854	0.3753	1.0066	0	12.5016	1.4644	4.6081
Wv_053891	0	0.1407	0	0.819	0.5263	0.575
Wv_054416	0	0.2448	0.1146	2.7367	1.4248	0.7285
novel.1883	2.5371	42.0012	1.9723	147.838	294.64	155.107
novel.2820	0	0.2588	0.2019	2.9126	2.5935	0.7898
novel.2160	0.1535	0.1176	0.0688	1.6893	1.141	1.8176
Wv_069905	0.0235	0.505	0	1.9353	2.4283	2.1671
Wv_063931	0	0.144	0.674	2.0117	3.91	4.7786
novel.416	0.1118	0.2999	0	1.8623	2.133	1.4873
Wv_034612	0.1506	1.8519	0.1576	8.9385	11.985	5.7417
novel.1066	0	0.3187	0	1.8555	0.7419	1.4591
novel.2924	0.1447	0.0575	0.2356	2.0589	2.1613	1.3985
novel.3082	0	0.3981	0	1.2978	2.2393	1.549
novel.742	0.0611	0.1093	0	0.0636	1.4836	0.6252
Wv_012348	0	0.2723	0.0455	1.087	1.8486	1.0239
novel.2215	0.2232	0.4562	0.4338	4.3821	5.2542	4.0463
Wv_001293	0	0.1859	0	1.0388	0.8293	0.3829
Wv_060692	0.0664	1.4248	0	7.0502	7.197	2.3779
Wv_027123	0	1.3422	0	6.8368	6.5086	2.304
Wv_024695	0	1.0446	0	3.0047	4.8867	3.6566
Wv_002811	0	0.0538	0.042	0.4388	0.47	0.2259
Wv_034611	0.0553	1.8034	0.6071	9.6931	11.7641	6.446
novel.1385	0	0.1781	0.0834	1.5759	1.0709	0.3669
Wv_027863	0.4121	2.1584	0.7393	7.7842	17.8699	11.9288
Wv_066269	0.2631	0.3921	0.0918	3.8353	3.8033	0.9873
Wv_060048	0.3039	0.163	0.1272	3.9232	2.4774	0.4354
Wv_063905	0	1.7024	0	7.9284	8.6223	2.3812
novel.3529	0	0.2819	0	1.1487	0.8202	1.2366
Wv_074184	0	0.9894	0	2.208	4.6381	4.0575
novel.3186	0.0814	0.2912	0.0852	1.9497	2.189	1.0832
novel.3591	0.1743	1.2262	0.3647	7.1856	8.6531	3.3105
novel.3495	0	0.2535	0.1978	2.2628	1.639	1.1604
novel.2780	0	0.6516	0	3.2874	2.2118	1.7399
novel.3648	0	0.4237	0	1.628	0.863	2.0367
novel.3383	0	0.543	0	2.3391	1.9485	1.4292
novel.1212	0.224	0.1558	0.1172	1.4383	2.666	1.3373
novel.2649	0	0.3494	0	1.5983	1.4524	0.5427
novel.3224	0	0.6351	0	1.6901	2.6397	2.388
Wv_055457	0.0599	0.8039	0.5018	4.2432	7.9008	2.2694
Wv_053935	0.0807	0.2885	0.0422	1.3436	2.1685	0.8667
Wv_072566	0	1.1025	0	4.7067	2.3168	4.4161
novel.3221	0	0.725	0	1.6883	3.5159	2.3509
novel.2784	0.0439	0.2751	0	0.9608	1.9818	0.3598
novel.1127	0	1.0155	0	2.4631	3.5291	4.2611
novel.660	0.1485	0.3983	0.4661	6.0281	4.2489	0.1519
Wv_048476	1.3326	1.0541	1.7699	13.9265	21.5125	8.0245
Wv_031362	4.8672	85.8064	28.7765	372.172	587.327	211.341
novel.218	0	0.5359	0	1.144	1.7326	2.5556
novel.292	0.2461	1.9807	1.9317	0.2562	41.5157	1.2593
Wv_028744	0.1324	6.0367	0	19.8453	20.8935	16.7973
novel.3571	0	0.5762	0	2.3175	1.8797	1.3788
Wv_036336	0	0.2559	0	1.1321	1.0423	0.3514
Wv_049535	0.1552	3.4701	0.2707	10.8817	12.8339	12.6552
Wv_021907	0	0.5389	0	2.1962	2.3521	0.6168
Wv_068675	0	0.5937	0.1158	2.016	3.6465	1.2456
novel.3688	0.1024	1.9691	0.0536	5.2783	8.4383	6.2363
Wv_006503	0	0.1672	0	0.3504	0.681	0.6123
Wv_069895	0.0836	8.4504	0	26.3819	34.0883	15.7472
Wv_035802	0	2.0672	0	5.8165	5.8476	7.6887
Wv_055783	0.8736	2.9683	0.4571	15.188	16.3638	9.2076
Wv_049931	0.0222	0.119	0.0928	0.9927	0.9231	0.3404
Wv_043149	0.2473	0.4423	0.1941	2.3172	4.5038	1.7715
Wv_012629	0	0.8778	0	3.1069	3.2521	1.3662
novel.533	0	0.3601	0	1.0481	1.6588	0.6181
Wv_012330	0.4543	1.4216	0.1188	4.8474	8.1743	5.8106
Wv_037830	0.2664	0.0794	0.0929	2.0338	1.9251	0.1817
Wv_049399	0.0263	0.3525	0.0275	1.2039	1.6182	0.8875
novel.2993	0	2.5421	0	7.5891	8.5659	5.5574
Wv_028898	0.0344	0.1846	0.108	0.6449	0.4178	1.9721
Wv_035980	0.0696	0.0622	0.0364	0.7246	0.8451	0
novel.3689	0	1.4876	0	3.1491	6.2957	3.8692
novel.811	0	0.4643	0	1.3514	1.2758	1.594
Wv_065384	0	0.7545	0.1261	1.6314	4.3383	1.912
novel.853	0	0.4929	0	1.8037	1.7756	0.8059
Wv_010720	6.9262	183.052	11.9868	653.806	692.817	349.333
Wv_062616	0.1316	3.4117	0	9.5882	11.467	8.1455
Wv_054307	18.2929	39.5306	37.8432	210.708	381.041	261.14
Wv_034585	0.0571	0.8677	0.3584	3.9817	3.7623	3.5048
Wv_002284	0	1.5019	0	4.4389	4.2579	4.0988
Wv_020640	0	2.214	0	4.2963	8.2825	5.6709
Wv_018500	0.1962	1.9294	0	3.6759	7.8251	7.0256
novel.3629	0.079	0.0707	0.3308	1.4811	1.7821	0.9706
Wv_002958	0.3765	0.4921	0.9093	5.3069	7.5854	2.9934
novel.1145	0	0.5116	0.0139	1.4406	1.9039	0.9531
Wv_009607	0	0.1533	0.0399	0.2181	1.0735	0.3898
novel.1072	0	0.3737	0	1.3052	1.1235	0.727
Wv_019205	0	0.384	0.0562	1.3411	1.9085	0.4943
novel.3202	0	0.2519	0	0.7013	0.871	0.4261
Wv_036603	0.0343	0.245	0.2509	1.1054	2.6138	0.8412
Wv_027131	0	1.4209	0.0875	4.3534	4.7143	3.2521
Wv_041688	0.0376	1.7479	0	5.7529	5.5094	2.7312
novel.1456	0	2.2395	0	5.4154	7.0171	5.9144
Wv_046953	0	0.3592	0	1.2546	1.1446	0.5872
novel.2313	0	0.8343	0	1.8844	3.8838	0.802
Wv_010570	0	2.4117	0.0463	6.3064	6.2119	6.6965
novel.1203	0	3.2858	0.0986	9.7114	9.5604	7.2316
Wv_010567	2.7795	4.9052	5.0517	32.7438	49.9206	25.6731
Wv_017940	0	1.0155	0	3.0402	3.3767	1.9922
novel.1164	0.4509	0.6335	0.0674	2.2799	4.4686	3.0319
novel.3204	0	0.7884	0	2.2948	2.039	2.0301
Wv_054108	0.2401	1.1002	0.8479	4.3428	8.6144	5.3128
novel.1608	0	4.2518	0	10.7814	9.2086	12.3586
novel.2618	0	0.8012	0	2.1559	2.6937	1.2837
Wv_013311	0	1.2756	0	3.2798	3.196	3.2847
Wv_041695	0	1.5714	0.0341	4.1675	4.3464	3.7633
novel.1911	0	0.2197	0.3213	1.5985	1.9707	0.8799
novel.2774	0	1.3989	0	4.072	4.5791	2.6016
Wv_045957	0	0.5199	0	1.2106	1.9609	0.9916
novel.3252	0	1.2774	0	1.8591	4.4135	3.746
novel.3275	0	1.0756	0	2.5047	3.1948	2.6927
novel.33	9.6838	1.8722	13.5114	92.277	18.0818	99.2724
Wv_028535	0	1.5327	0	4.7237	3.9786	2.6827
Wv_052256	0.1349	1.0853	2.1169	13.7591	8.7714	4.4161
novel.1435	0	0.542	1.0148	5.8052	4.1525	2.543
Wv_049536	0.2363	5.7036	0.1648	11.9697	19.0538	14.6665
novel.35	0.3921	0.2727	0.7294	4.6711	1.5489	5.0372
Wv_002930	0.2509	0.2243	0.175	3.3086	0.2176	1.6261
novel.744	0	0.9034	0	2.329	1.7523	2.8062
novel.874	0.5701	0.2265	1.2593	0.1978	11.3702	5.7037
Wv_072662	0	1.0244	0	2.7831	2.9255	1.954
novel.300	0.3221	1.7278	1.4829	8.3149	8.4904	10.8754
Wv_028557	0.1642	0.4992	0.4468	3.043	3.4747	2.2181
Wv_014524	2.1216	2.3597	2.3284	44.1195	6.2823	2.118
Wv_020645	0	0.5914	0.0433	1.1619	2.0433	1.6074
Wv_034492	0.0963	1.6365	0.2016	5.5157	5.597	3.4501
Wv_038165	0.5716	1.7888	0.1495	2.9753	13.1358	3.217
Wv_056390	1.1539	7.4286	0.8452	29.9116	28.0184	11.5715
Wv_073114	0.2589	0.5016	0.1806	1.7971	3.7799	1.7223
Wv_024101	0.1653	8.6489	0.3461	24.2712	22.7272	18.1042
Wv_056525	0	1.0588	0	3.1504	2.9666	1.7503
novel.716	0	0.0859	0.9045	3.6995	1.0828	2.8501
novel.2491	0.0783	0.5599	0	1.6298	1.7649	1.4418
Wv_005505	0.2615	1.2862	1.6422	16.2011	5.7838	2.0073
Wv_001976	0.9537	1.1725	0.2911	3.1027	11.2343	4.229
Wv_011242	0.185	4.1344	0	17.9068	9.1958	2.902
novel.2529	0	2.3753	0.1463	7.4232	8.0022	2.8614
Wv_046970	0.0903	1.8567	0.189	5.3575	2.1922	7.9452
Wv_006368	0.0582	0.9881	0.0609	3.4513	2.9254	1.6664
novel.3550	0.1121	0.2506	0.2932	1.4587	2.2844	1.2044
Wv_026685	1.6765	10.0095	4.98	31.0777	66.5014	25.4007
novel.3211	0	1.2854	0	3.356	2.4555	3.0312
Wv_053322	0.2225	1.3923	0	4.6317	6.7519	0.4553
Wv_004006	0	2.6644	0	5.0276	7.2176	6.0984
novel.2528	0.1886	4.7032	0.3509	19.9839	10.4859	5.361
Wv_033112	0.0796	0.9967	0	2.4039	3.5215	1.7925
Wv_040161	0	0.0717	0.1468	0.5214	0.7471	0.3485
novel.463	0.3146	5.4154	0.4527	12.9788	20.4971	9.4573
Wv_038509	0.326	6.1221	2.1711	26.6294	21.6939	12.3747
novel.3879	25.8597	15.2578	70.9746	328.748	66.6743	449.856
novel.1659	0.2266	1.6209	0.3162	3.2241	9.3671	3.0145
Wv_049182	0.1037	0.2164	0	0.828	0.8097	0.7077
novel.3025	0	1.1412	0	2.6183	2.8972	2.1319
Wv_055570	0.2899	0.3333	1.2568	0.3018	0.2155	13.6466
novel.519	0.0795	0.2607	0.0971	0.8555	1.7931	0.529
Wv_045451	0.6503	0.8986	0.7423	2.6464	12.4578	1.8753
Wv_065423	0.0516	2.4925	0.1621	6.5027	7.476	4.5428
Wv_025202	0.3447	1.9109	0.2164	5.3109	2.9892	8.9591
novel.1286	0	1.6818	0	3.7958	3.2749	4.0272
novel.3213	0	0.7968	0	1.6236	1.7388	1.9252
Wv_020472	0.0798	0.1903	0.4176	0.4155	0.646	3.9478
Wv_053869	0.186	0.4158	0.4866	3.2921	3.9522	0.571
Wv_007748	0.0765	2.6683	0	4.5405	5.2421	8.2997
Wv_004005	0	3.2544	0	5.6836	11.7234	4.7885
novel.142	0.3422	2.1674	0.3283	5.7594	8.6307	5.0483
novel.971	0.298	1.1323	1.9488	11.0122	10.9173	2.1344
Wv_041712	0.2085	3.3865	0.4727	4.5579	19.0739	3.9112
Wv_056526	0	10.1303	0.0492	28.3366	22.7483	14.5278
novel.1299	0.0412	0.7742	0.0431	1.9745	2.7175	1.1392
Wv_017163	4.8772	7.1625	4.485	21.8483	68.7741	26.7687
Wv_005889	0.0572	2.303	0.3594	5.3031	7.4452	5.564
Wv_007131	0	0.5111	0.0748	1.2645	1.9208	0.8774
novel.1739	0.0686	0.7055	0.2154	2.9642	2.1717	1.6499
novel.1386	0	0.9674	0.0943	0.7509	4.222	2.3064
novel.2979	0	0.5197	0	1.0589	1.4806	0.9293
Wv_008121	0.0821	1.616	0.1146	3.8485	3.9657	4.1191
novel.1102	1.6094	5.8627	2.4014	27.242	29.6451	10.2167
novel.3333	0.0798	0	0.0418	0.3116	0.1557	0.388
novel.374	0.0953	0.682	0.8979	3.0768	7.5235	1.0731
Wv_053096	0.2714	0.6067	0.142	2.2605	4.1191	0.6944
Wv_049483	0	0.6097	0	2.1297	1.3939	0.4486
Wv_053174	0.1166	4.7278	0.0814	7.8117	10.8565	12.8504
Wv_005648	2.9105	10.4096	2.8356	42.6289	40.4708	25.264
Wv_065352	0.2586	1.5973	0.7871	5.8484	8.1739	3.8725
Wv_014170	4.4954	14.8276	1.9339	47.8915	50.246	42.474
novel.2112	0.7412	0	0.1293	0.7717	2.7854	2.6547
Wv_012103	0	0.24	0	0.5588	0.6517	0.3845
Wv_046189	0	1.6365	0.1008	3.4097	4.0933	3.9429
novel.1383	0	0.6119	0.0448	1.3469	2.346	0.5252
Wv_026590	0.1353	1.2096	0.0708	4.7181	2.405	2.215
novel.632	2.164	0.4003	2.2254	3.7677	2.6532	27.8709
Wv_029290	0.0225	6.0632	0	12.9967	14.1949	11.0287
novel.3100	0.0286	0.7663	0.0299	2.2305	1.7094	1.3739
novel.3700	0.232	2.2821	0.7284	6.7633	10.2616	4.7485
novel.396	0.2389	1.2815	0.25	3.0463	6.2662	2.4443
novel.3621	0	0.6014	0	1.3128	2.333	0.2581
Wv_034955	0	0.9603	0	2.2362	1.9474	1.9982
Wv_069091	1.2758	4.2159	2.6121	12.8199	29.8242	11.4091
novel.2746	0.8013	4.5987	1.4484	11.5277	26.2427	6.2469
Wv_007749	0.0431	8.4723	0	15.2449	17.6292	18.6427
Wv_036039	1.5156	40.6203	1.6277	108.499	79.3803	77.9955
novel.2243	0	1.1849	0	2.2763	2.7005	2.373
Wv_060514	0	0.1895	0.1774	0.9268	1.0294	0.4338
novel.2467	0.1434	0.4487	0.3001	1.6419	1.492	2.7142
Wv_010571	0	0.9523	0.289	2.6283	2.8393	2.3816
novel.704	0.4037	0.2407	0.5633	3.5027	0.817	3.5806
Wv_025990	0.1316	0.4118	0.0344	1.6779	1.2266	0.8078
Wv_074311	6.5537	287.25	4.5936	652.221	739.056	400.483
Wv_012335	0	1.9069	0	4.9629	1.5231	5.135
Wv_070909	0.1769	0.4744	0.4164	2.808	2.4924	1.6289
novel.3410	0.2937	0.0146	0.1708	1.1382	0.3962	1.6698
novel.2880	0.9071	0.9585	0.9492	5.1509	8.1524	5.063
Wv_002058	0.8121	5.6533	0.6677	16.8478	10.2616	16.679
Wv_020644	0.1186	0.9541	0.0827	1.9748	1.8849	3.3565
Wv_022032	0	0.7915	0	1.9584	1.8233	1.1323
novel.3110	0	0.9229	0	2.0468	2.0034	1.5089
novel.1038	0	3.2622	0	6.6198	5.9662	6.5068
novel.3114	0.4552	0.4974	0.3175	2.2113	1.1841	4.7093
Wv_026686	0.8009	3.8756	5.078	16.529	32.2358	13.7882
Wv_003193	0.2209	0.9548	0.1156	2.8367	3.2252	1.9593
novel.2014	0	1.9251	0	1.6437	6.9704	3.0844
Wv_053742	0	2.703	0	5.1222	4.321	6.1014
Wv_069970	0.1506	0.4617	0.2701	1.0974	3.097	1.3649
Wv_051218	0	1.4187	0.166	1.9821	3.7149	4.0589
novel.3446	0.3996	0.4764	0.9757	5.6853	2.8877	2.9986
Wv_004954	0	1.7875	0.2656	3.3365	4.4855	4.2537
novel.3307	0.138	0.8639	0.2889	2.5864	4.1893	1.2712
Wv_068696	0.63	13.3789	0.1648	21.8079	36.4685	24.1756
Wv_067667	3.3976	9.4337	4.0544	31.9581	39.5957	32.0836
Wv_032774	0.0861	0.4232	0.0675	0.5599	2.2388	0.7485
novel.2522	0	1.3814	0	2.7343	3.4834	1.8971
Wv_002088	0.5545	20.244	0.1934	39.6844	43.1946	37.0213
novel.2614	0.3547	1.7444	0	5.9083	5.0754	1.6333
novel.323	0	0.3335	0	0.6903	1.0422	0.2544
Wv_048393	9.2866	8.5479	3.4298	40.0935	78.4022	13.6954
novel.3899	0.1523	6.1286	1.1157	3.3299	32.8896	7.9489
Wv_062954	2.5682	7.3618	4.6635	25.5568	47.3594	16.2318
Wv_040055	0.0579	0.4144	0.1364	2.3067	0.967	0.2667
Wv_056575	0	18.1833	0.1624	38.948	34.7322	27.9579
Wv_009510	0	2.4834	0	6.6724	2.2232	5.2468
Wv_013757	0	1.8575	0	2.7208	4.0098	3.6343
Wv_068677	0.2864	37.7338	0.1998	59.2407	76.3396	76.4997
novel.3553	0	2.8941	0	6.2578	3.3081	6.3875
novel.765	0.075	1.878	0	4.2949	3.8379	2.9168
novel.3716	0	1.4694	0	2.8299	3.1396	2.1115
Wv_001620	0.2304	0.1373	0.2411	1.2791	1.9312	0.4715
Wv_014120	0.1047	5.8069	0.1096	10.4685	10.2645	12.648
novel.2595	0.3197	0.1429	0.0558	0.6656	1.3399	1.1449
Wv_054301	0	2.5192	0	4.0063	6.3169	3.516
Wv_027668	0.1673	1.1217	1.1377	3.3957	8.7759	2.3107
Wv_057940	0.3537	1.3706	0.1234	3.8053	4.3969	2.6545
novel.1000	0.0993	0.4439	0.1558	1.1714	2.2386	0.6942
Wv_001987	2.3327	3.5198	2.2885	18.6692	15.5514	14.1732
Wv_013994	0.1451	0.0865	0.3038	1.3599	0.8811	0.9406
novel.2759	0.28	0.2003	0.1465	1.1659	1.8696	0.7163
Wv_025404	0.1392	1.3277	0.5341	4.3961	4.1046	3.039
Wv_027615	0	4.9471	1.3027	9.9359	9.5961	15.711
Wv_015023	4.5645	5.751	5.2107	21.3838	53.9778	17.1972
novel.3883	3.7126	5.6179	10.3601	34.5876	52.9173	30.1007
Wv_015389	0.0432	0.3859	0.0452	1.4826	0.8982	0.3091
novel.165	0	1.4813	0	3.2578	2.288	2.3859
Wv_009361	3.0391	14.9459	0.6361	32.2719	39.7966	31.7211
novel.2434	0.2076	0.2166	0.1448	1.0085	1.4702	0.8497
Wv_033110	0.2031	0.1816	0.1594	1.2685	1.3209	0.5715
novel.2658	0	1.3828	0.1156	1.955	3.2571	3.1651
novel.3527	0	0.7298	0.0657	0.9805	1.1434	2.313
Wv_057393	0.1066	0.5717	0.0558	0.9429	2.264	0.9813
novel.301	0.2848	0	1.0926	3.5573	0.4939	4.0794
Wv_022629	0.1011	0.3615	0.2644	1.6835	1.4023	1.0859
Wv_033091	0.6209	2.2209	0.8122	8.8885	2.2886	9.3722
Wv_062615	0	3.7674	0	4.32	4.6504	10.8442
novel.32	2.5262	7.9057	5.4522	4.9311	77.6333	9.5323
Wv_060739	0	0.463	1.0838	2.8754	4.7904	1.2365
Wv_059211	13.2092	15.6991	15.368	89.5561	110.246	55.2429
Wv_073120	0.1095	0.1632	0.191	0.19	1.1398	1.345
novel.2611	0.5568	0.6789	0.4556	2.4979	4.0825	3.0769
Wv_052258	0.609	2.2172	0.2731	3.9855	7.2812	5.8317
Wv_018057	2.2858	0.4905	1.2438	13.4211	7.0568	2.7133
Wv_065429	0.3947	21.8819	0.1377	30.9562	30.0082	55.3355
Wv_073848	0.1389	2.5256	0.1938	5.2544	4.4572	5.4964
Wv_042008	0.4422	1.8187	0.1388	5.8461	4.0262	3.122
Wv_049496	0	1.4665	0	2.9347	2.9335	1.7308
Wv_000095	3.5963	27.0711	3.2382	71.3094	59.5458	48.7822
Wv_045450	5.9794	14.9933	12.242	56.7007	81.7255	48.0181
Wv_045457	0.6656	2.2815	0.3483	5.3128	9.4283	3.3489
Wv_056948	0	0.6926	0.4632	3.2256	0.8636	2.2647
Wv_059843	0.1971	1.4096	0	1.6412	4.6994	2.4198
novel.3184	0	1.5451	0	3.1827	1.6138	3.4005
Wv_004085	0.2452	2.6858	0	8.8068	2.4985	3.7637
novel.3060	0	0.4938	0	0.7027	0.9578	1.0046
Wv_018072	2.3276	2.1937	2.2382	17.6828	11.5656	8.3687
Wv_038189	6.2676	36.149	5.6575	107.786	113.975	31.7742
Wv_046752	0	0.4787	0.2155	1.3718	1.3927	1.0113
Wv_053278	0.3648	0.4265	0.1762	0.2921	2.5063	2.6129
Wv_051526	0.3097	0.2308	0.3241	0.1075	2.4174	2.3771
Wv_048138	0	2.3992	0	4.4229	4.2337	3.4703
novel.924	0.353	0	0.591	2.5722	0.3673	2.3838
Wv_006544	0.6422	0.2297	0.2688	0.936	3.2301	2.2343
novel.1211	0	3.6513	0	6.4734	6.8008	5.0809
Wv_001786	0.3197	13.1483	0	23.4621	25.92	18.6456
novel.2975	0	1.4332	0.1935	2.4389	3.2613	2.8389
novel.2813	0.2802	2.7562	0.5865	9.6273	4.6173	5.1616
novel.22	0.2854	0	0.7766	1.4857	1.7821	2.7454
Wv_019417	0	0.1618	0.3314	0.989	1.0592	0.6481
novel.92	0.1604	0.1647	0.286	1.0638	1.1232	1.1855
Wv_038413	0.8412	0.2633	0.088	1.8391	4.2677	0.6026
Wv_041701	0.4849	2.3124	1.0994	5.7211	7.0784	8.2698
Wv_028660	8.4005	42.7113	10.6866	114.076	127.272	81.4529
Wv_034666	0.7104	4.7639	0.4646	11.463	9.8567	9.45
Wv_020072	0.0197	0.2295	0	0.5755	0.4794	0.2424
novel.3673	0	0.7102	0.3325	1.4884	3.0307	1.0566
Wv_036308	0.0638	1.1987	0.0668	2.7249	2.3252	1.8291
Wv_018451	0	0.097	0.1135	0.4064	0.5266	0.1997
Wv_033108	0.1622	0.7253	0.3395	2.2802	2.7435	1.5772
novel.1601	0.1382	0.6177	0.2892	1.3665	3.4149	0.8483
Wv_002658	0.1392	7.2196	0	12.029	12.0725	12.3935
novel.3746	0.1447	0.5174	0.2271	1.7318	2.0699	0.9622
Wv_034372	0.1974	0.1765	0.1377	1.1643	1.2551	0.3366
novel.1292	0	1.9715	0	2.4747	3.9138	3.3491
novel.2030	0.0763	0.4095	0.2596	1.1921	1.9529	0.8202
Wv_026805	0.0959	0.6002	0.2007	1.8969	1.9544	0.8832
novel.2879	1.2195	6.1187	3.3367	23.8539	19.5177	12.1199
novel.67	0.2778	1.9873	0.2907	6.6524	5.3005	1.4215
Wv_058937	0.8948	1.8771	1.2964	8.8135	8.3862	4.402
novel.575	1.7954	4.3701	10.4375	1.4537	81.8267	9.5942
Wv_035517	1.6324	18.471	3.2301	42.8264	50.9376	23.9634
Wv_036304	0.3839	2.8151	0	5.4361	4.3951	6.2862
Wv_011468	0.8259	3.0464	2.917	10.8557	22.025	3.3807
Wv_043770	0	1.2154	0	3.5376	0.7367	1.7386
Wv_068945	0.5342	1.0616	0.3727	2.8118	5.225	2.3994
novel.1380	0.1264	1.0174	0.2205	2.2815	3.1065	1.6819
Wv_004366	0.5328	1.9651	0.1045	3.328	2.5412	7.326
Wv_048132	0.1552	0.4858	0.3249	2.0201	1.952	1.112
Wv_002301	0.0528	2.1228	0	2.911	4.3464	3.3471
novel.1886	1.2621	1.052	1.276	5.7459	7.0125	6.2607
Wv_065427	0.3826	50.2185	0.9608	91.5279	80.025	75.9502
Wv_003636	5.8918	59.9338	6.4857	120.205	154.144	81.7443
novel.3167	0	0.8832	0	1.851	1.085	1.4151
novel.2851	0.1313	0.3522	0.3435	1.6404	1.5942	1.0749
Wv_063906	1.1282	21.0592	0.4427	35.2373	39.993	33.9143
Wv_003298	5.5016	3.6415	1.9813	41.6918	10.7813	4.7158
Wv_027116	0.0809	0.41	0.0282	0.5616	0.7719	1.2972
Wv_034967	0.2136	0.5253	0.2795	1.0009	2.918	1.3664
Wv_062185	0.1332	0.9528	0	1.872	1.6171	1.9082
novel.3242	0.8372	10.5068	1.1342	23.5558	21.2944	15.1987
Wv_018224	4.4136	20.6092	5.0291	54.832	56.6473	37.2355
Wv_005366	44.5532	133.025	78.7093	437.77	463.868	390.429
Wv_046056	1.2084	2.3152	0.5419	9.5246	7.0358	4.0628
Wv_035016	0.174	1.167	0.5463	2.5362	5.8853	1.1574
Wv_000764	0.6015	0.8739	1.4162	6.1051	2.0864	6.6164
Wv_016156	0.3914	11.7116	0.5734	24.9084	23.4413	11.5875
Wv_025681	13.5577	36.5386	13.7877	148.798	121.961	46.7009
Wv_060458	0.3441	1.0136	0.3813	2.4445	4.4411	1.8849
Wv_055973	0	6.8697	0.3421	10.0406	10.4194	13.4657
Wv_034553	2.4064	2.3669	0.1679	7.5158	14.1212	3.4475
novel.2736	0.1469	0.3611	0.1153	0.6881	2.1334	0.3382
Wv_033187	0.1761	0.3937	0.4608	0.9169	3.2842	1.0815
Wv_005502	0.8429	3.6176	2.6461	21.2353	9.4536	4.4276
Wv_063930	0.548	0.5512	0.8363	2.4484	4.4751	3.0141
Wv_005557	0.9445	1.1693	0.1521	5.4458	3.9693	1.933
Wv_059897	0.6887	2.8735	0	2.1508	11.745	3.7584
novel.1152	0	1.3856	0	2.1266	1.8325	2.5949
Wv_028743	0	1.3245	0.1033	2.4674	2.0982	2.2232
Wv_065344	283.582	852.682	163.725	2015.01	2955.7	1364.85
Wv_064394	0	0.2237	0.4581	1.4325	1.0305	0.96
Wv_000256	0	0.7756	0	1.1571	1.2694	1.165
Wv_021074	1.2156	12.3643	2.5972	30.2681	26.1357	20.7846
novel.2652	0.2102	0.7296	0.3234	1.8276	2.809	1.6193
novel.1495	0.4321	0.909	0.5851	2.4078	5.5321	1.7165
Wv_021318	4.7611	42.3369	6.1249	79.669	108.486	63.7381
Wv_041877	0.0143	0.0765	0.0447	0.2226	0.3213	0.1313
novel.250	0	1.3286	0.3987	2.8162	2.6763	2.7682
Wv_009911	0.4021	5.842	0.3156	11.6156	10.6637	8.0916
Wv_061354	0	3.087	0.1505	5.6908	5.9879	3.5329
novel.3837	0.0144	0.9765	0.0601	2.0045	1.5202	1.3086
Wv_006749	0.6441	11.6626	4.8867	35.5397	17.0366	29.3306
novel.686	0	0.8071	0.8096	3.2219	3.1311	1.5835
Wv_015521	0	1.0518	0	1.9517	1.6576	1.1661
Wv_046270	0.1606	0.3351	0.3362	0.7246	2.043	1.3697
Wv_011421	1.2957	6.5055	1.3037	19.6623	15.2983	8.006
novel.1927	0.5632	0.8274	0.7999	3.2251	5.5125	2.0996
Wv_072988	1.3077	2.7284	2.0527	8.6225	16.4442	4.9067
Wv_048355	0.156	0.0775	0.2358	0.9563	1.0822	0.3015
Wv_000541	0.9477	1.1081	0.0763	3.6428	3.8563	2.9092
novel.3331	0.529	0.1182	0.6227	2.2028	0.5161	3.5861
Wv_053900	0.2584	0.5777	0.2975	1.8025	2.6892	1.0049
novel.39	0.2143	0.0426	0.0997	0.9666	0.1239	0.6578
Wv_057924	0.1882	0.4487	0	1.5019	1.1423	0.3851
Wv_046956	0.1836	0.5337	0.2402	1.2427	1.7518	1.6443
Wv_017090	1.3333	5.4499	0.4556	15.6368	10.713	6.8775
Wv_024697	0.0432	1.7399	0	3.0162	2.8125	2.124
novel.3158	0.8683	2.1999	1.1034	7.3181	8.2117	4.3794
Wv_029352	0	1.8375	0	2.7337	2.4752	3.1543
Wv_053747	0.1648	1.1789	0.3449	3.0488	2.5177	2.2833
novel.1514	0.5249	0.9386	1.19	3.3696	5.6896	3.7596
Wv_003568	0.5729	2.5611	0.5995	7.1566	5.6303	4.885
Wv_020089	0.099	1.239	0.2072	2.5761	3.3476	1.3167
novel.3455	0.6905	0.1365	0.5172	2.656	0.9581	3.0197
novel.196	0.2929	0	1.0728	2.287	0.508	3.8965
Wv_014685	12.0103	25.0273	21.8342	103.418	125.778	52.1805
Wv_021467	11.5735	16.5751	7.8003	93.5309	51.3738	23.9873
Wv_072368	1.0869	2.3194	1.4406	9.2631	9.1865	4.4784
Wv_041854	0.3901	1.1807	0.5025	2.6557	4.3983	2.7639
Wv_072994	0.3996	3.2156	0.9408	8.8399	8.1433	4.089
Wv_005709	0.0836	1.7948	0	2.6991	2.6835	3.081
Wv_048131	0.6165	66.7012	0.6451	100.124	96.2347	100.308
Wv_025461	117.897	199.826	191.305	715.67	1031.45	682.297
Wv_049386	0.0925	0.4823	0.1613	0.9146	1.9113	0.6151
Wv_007673	0.116	1.7634	0.3642	2.8985	5.0302	2.4929
Wv_007751	0.7706	3.3728	0.5093	4.7714	7.6327	8.965
Wv_068990	0	0.8254	0.483	2.1623	1.6011	2.3615
Wv_045890	0.4616	2.2699	0.483	2.4025	3.6024	8.8558
Wv_065923	0.6254	0.4194	0.3272	2.6045	2.4407	1.44
Wv_028893	0	0.6478	0.0541	1.1851	1.077	0.9002
Wv_069902	0.2817	2.5691	0.059	4.8681	2.9314	5.0156
Wv_040030	0.3127	6.4312	0.3272	13.131	8.0454	9.7068
Wv_051427	4.1382	38.191	3.5055	76.4691	73.0549	51.3696
novel.2402	0.3965	0.8862	0.4379	2.5796	3.1134	2.2877
Wv_000422	3.5832	7.6048	4.3676	21.029	33.8051	17.3258
Wv_034679	0.444	1.4292	0.3717	4.6222	2.0021	3.6346
Wv_025867	0.1179	0.4744	0.0617	0.491	1.3293	1.2066
Wv_060337	0.0438	0.3004	0.4433	1.4601	1.4696	0.7325
novel.1273	0.0902	0.2218	0.3776	0.7984	1.1345	1.2925
novel.2015	0.1726	0.8489	0.4516	1.5275	2.994	2.2964
Wv_013295	2.9366	5.2516	1.4697	13.1592	23.3627	7.8392
novel.1607	0.477	1.1881	1.6757	5.8169	6.766	2.9286
novel.1604	0.2871	0.2567	0.4506	1.569	1.058	1.9828
novel.1082	0	1.2186	0	1.6963	1.9526	1.5158
Wv_035190	1.3592	3.6461	2.8447	10.4359	17.3862	8.3453
Wv_011824	0.066	0.7375	0.0345	1.1678	1.6595	0.8778
Wv_069076	1.2266	7.4782	1.517	14.3373	18.1321	12.7233
Wv_015139	0.4237	0.8389	0.1267	2.3945	2.3095	1.5794
novel.2686	0.1778	0.318	0.4652	1.7588	1.9278	0.7279
Wv_005626	0	0.9432	0	0.8986	1.5802	1.6683
Wv_048130	40.4583	315.131	26.3431	556.914	581.121	502.022
Wv_058717	23.0882	35.8864	34.0955	127.819	176.551	122.712
Wv_028584	0.5252	0.9392	0.5954	3.7819	4.2511	1.3436
Wv_055872	1.7349	3.0056	1.702	6.7166	16.7376	6.0471
novel.2843	0.2492	1.4327	0.1863	2.0388	3.6745	2.5505
novel.2969	0.245	0.1095	0.1816	0.9139	0.3718	1.1803
Wv_018136	0.5231	0.3508	1.2316	2.3144	1.3609	6.0219
novel.3871	0.1778	0	0.5583	1.3886	0.4627	1.5468
Wv_005720	0	1.5333	0.2991	3.1241	3.4698	1.4623
Wv_051422	0.093	0.79	0.146	1.404	1.8148	1.3324
Wv_066615	0.3414	2.0759	0.2144	2.9146	4.2636	4.3322
Wv_033697	7.4254	19.7868	3.8466	54.4947	51.9928	28.7759
novel.3028	0.7201	1.8602	0.5024	5.1647	6.6615	1.8832
novel.3861	0.4449	7.9562	0.2328	0.2316	36.8459	0.2276
Wv_065419	0.3045	0.778	0	1.9928	1.1318	1.6026
Wv_013822	1.4086	2.8053	0.938	6.2659	11.2163	5.5692
Wv_002106	0.048	0.2572	0.5018	1.0483	1.1643	1.423
Wv_069077	0	3.4928	1.3626	6.5842	7.5817	7.0429
novel.499	0	1.8225	0.0853	2.2916	2.9695	2.8365
Wv_010683	0.7505	0	1.1781	3.7114	0	5.1841
Wv_034557	1.1664	0.4345	1.5257	5.363	6.2374	2.6854
Wv_012650	0.0542	0.1776	0.0756	0.5075	0.5481	0.3141
Wv_019370	0.3229	2.8868	1.1825	6.3302	9.7061	3.1386
Wv_033870	0.5035	1.3506	0.7527	0.7488	0.7485	10.0098
novel.1602	1.438	2.5118	2.8696	13.1371	10.7112	6.5705
Wv_000396	0.5498	0.8602	0.1438	2.8616	2.5029	1.547
Wv_053804	6.4362	3.8366	9.6709	26.2865	44.8666	20.5605
Wv_011540	0.4882	3.6667	0.1022	5.5905	6.8584	5.595
Wv_003266	0.5463	0.4274	0.4645	1.3507	4.5596	0.6289
novel.1092	5.8848	8.0808	7.1478	34.2426	40.5535	19.1411
Wv_049530	0.2185	1.2211	0.2287	2.2748	2.037	2.9068
Wv_045429	1.1094	2.4799	1.3351	9.4128	5.0509	7.0385
Wv_026152	0.2605	1.7857	0.1817	2.6667	4.0286	2.7989
novel.591	0.8913	2.7199	0.7299	5.7891	8.7373	4.2231
Wv_057685	0.1233	1.2127	0.9032	3.5942	4.7048	1.5141
novel.1111	0	3.8453	0	6.8334	4.9071	4.169
Wv_058247	2.1383	4.4323	5.1872	8.8034	12.222	31.1313
Wv_054247	0.1962	0.7893	1.129	4.1864	3.4022	1.7062
novel.1895	0.7164	0.0827	0.5804	1.3714	3.4672	1.5135
Wv_048456	0.4495	5.4264	0.7056	8.0729	11.5977	8.0501
Wv_036899	1.5958	1.675	3.0494	9.6789	12.8158	5.6798
Wv_011392	0.6103	3.2351	0.593	5.6727	10.5469	2.6318
Wv_051172	0.1541	0.1378	0.4032	1.2836	1.4703	0.3154
Wv_066120	0.0817	0.1827	0.1283	0.2553	0.6379	0.8364
Wv_013358	0.0167	0.4023	0.1918	0.3469	0.2023	2.0461
Wv_034524	9.0368	54.5832	2.7019	86.9751	91.3225	94.3605
Wv_006344	0.3331	0.853	1.0141	3.4208	3.6505	2.5412
Wv_020018	0.165	2.0946	0	2.3357	3.1187	3.7138
Wv_068364	0	1.8512	0	2.0596	2.4737	2.8719
novel.3596	0.2576	0.9543	0.5648	2.9245	2.3085	2.3599
Wv_041531	4.8381	8.8249	2.6326	28.9108	32.0543	8.5153
novel.3122	0.1091	0.1463	0.6848	1.3626	1.537	1.2556
Wv_038777	0.9893	5.7618	1.9586	12.7768	13.5879	10.0962
novel.3199	0.1426	0.8287	0.2238	1.9297	2.7821	0.3648
Wv_001104	0.0926	2.1529	0.4845	4.1457	4.8989	2.3691
novel.1184	7.7756	22.4968	13.8919	107.668	51.4771	26.7811
Wv_027472	0.0809	0.1085	0.0212	0.3369	0.3858	0.1862
Wv_009858	10.9318	12.2023	14.0563	58.986	73.1763	29.6842
Wv_028739	6.6598	59.7868	3.3452	79.7787	100.8	101.043
Wv_071767	0.1204	0.1507	0.126	0.5265	0.6474	0.5422
Wv_025419	0.4059	1.8749	0	2.8168	4.8101	1.7997
Wv_020649	1.4675	2.6243	0.455	9.3929	5.5618	4.1157
novel.687	0.3064	0.822	0.481	2.5521	3.3881	0.9407
Wv_006157	0.3248	0.166	0.1457	0.7246	1.8109	0.2374
novel.2643	0.3637	0.3252	0.5708	1.5144	2.2076	1.6746
novel.1091	0.5482	2.7904	0.7502	6.5855	7.6434	2.6324
Wv_028286	2.2955	4.1344	1.8187	13.5192	15.2144	5.9396
Wv_060532	25.7096	0.4105	0.6406	1.7525	73.5221	46.6663
novel.2481	0	1.5382	0	1.791	1.7902	2.4143
Wv_038646	0.8933	0.6145	0.5034	6.0094	1.907	0.5626
Wv_059173	2.2668	1.2862	1.1404	8.1686	9.186	2.8102
Wv_000772	0.3631	101.107	0.1086	160.918	129.007	102.228
Wv_012364	0.1092	0.8459	0.4569	1.932	2.0827	1.8618
Wv_072685	0.0767	0.1713	0.2807	0.7182	1.1301	0.3922
novel.2711	0.1836	0.7112	0.096	1.7198	1.5918	0.7513
Wv_034880	0.7102	0.9281	1.0861	2.9004	4.4057	4.2484
Wv_039716	0.087	1.7115	1.0926	4.2572	4.6026	3.1162
Wv_024618	0.5434	3.7656	1.8718	7.6136	11.8007	6.024
novel.1545	0.6533	1.9117	1.4294	4.8637	7.8454	4.0312
Wv_010117	1.3249	1.6924	0.3961	4.9263	7.8789	1.5495
Wv_053693	0.2499	0.5959	0.2615	1.3877	1.734	1.5345
Wv_027283	1.3105	4.1012	1.3713	7.5036	13.8726	6.5432
Wv_039622	0.1726	1.7364	1.4903	4.4928	5.9879	3.6212
Wv_060962	0.8171	2.9887	2.1181	7.8295	11.0309	5.6436
Wv_003819	0.8345	2.0253	0.7485	4.2197	6.7199	4.0257
Wv_070599	0.1152	0.206	0.2009	0.5196	0.9989	0.6679
novel.2756	0	0.9386	1.4646	4.1892	4.5516	1.2532
novel.1673	0.2848	1.0609	0.5959	2.5692	3.7452	1.6997
novel.1128	1.8235	1.3587	1.4311	4.7459	7.7748	6.8418
Wv_011902	0.5608	0.8284	0.3572	2.0814	3.5099	1.6467
novel.878	0.7687	5.8912	1.7811	4.1155	23.7594	6.3488
novel.2443	0.9942	0.5926	0.1156	3.7951	3.1613	0.113
Wv_035834	0.0801	1.1223	0.6427	2.5856	3.8907	1.0111
novel.3814	0	0.8566	2.005	3.4194	6.7649	1.8206
Wv_001832	0.9436	2.4187	2.1724	5.4358	13.3659	4.1843
Wv_037651	9.8321	21.5948	4.8336	60.1781	56.4803	28.9678
Wv_053756	0.8333	7.6989	0.5268	13.9879	11.3207	9.5924
Wv_047435	8.2871	13.2819	4.5814	41.3463	30.6448	34.2406
novel.1220	0.0791	0.4597	0.2069	1.0292	1.2002	0.8093
Wv_031847	0.959	1.4292	0.1673	3.6608	2.3564	4.4161
novel.623	1.0789	0.0689	1.3306	3.6905	1.1027	5.7172
novel.3811	0.0122	0.098	0.0255	0.2156	0.243	0.0873
Wv_008124	0.9409	1.7387	2.0348	6.3996	8.7034	4.2363
Wv_047865	2.1155	2.0176	1.4758	7.3411	10.518	5.1954
novel.19	0.3264	0.8755	0.37	2.2653	2.17	1.9204
Wv_063945	33.5234	31.2415	23.6174	105.683	179.384	79.2864
Wv_016209	0.2476	0.4428	0.111	0.8838	1.2884	1.0859
Wv_011635	0.6339	1.5043	0.7654	4.1628	4.8419	2.6696
Wv_035356	1.0789	1.3566	2.0816	6.5285	7.2803	4.6921
Wv_038525	0.9038	1.697	1.5132	4.3987	9.1504	3.2369
Wv_013010	0.4246	0.7248	0.6059	1.5672	4.1843	1.422
novel.2406	0.649	0.8704	1.0186	2.8713	5.4871	1.9922
Wv_037025	0.0321	0.1436	0.1344	0.5014	0.5848	0.1643
Wv_031168	0.1889	0.0844	0.247	0.8356	1.1055	0.1933
Wv_029031	0.383	1.2558	0.334	2.8578	2.3806	2.6131
Wv_027001	36.8665	8.8228	7.8292	96.5151	110.205	15.9778
novel.91	1.2619	2.1515	2.283	6.8026	11.1105	5.1763
Wv_002825	0.1143	0.1873	0.0598	0.4164	0.7267	0.3118
novel.2046	0.302	2.025	0.4345	3.4187	4.6481	2.6651
novel.1921	0.5425	0.4311	0.4415	2.8237	1.8817	0.9868
Wv_010139	0.1889	1.3932	0.4447	2.6544	2.8253	2.4641
Wv_003944	3.6769	7.5704	5.0121	22.363	30.2502	12.0798
Wv_070330	0.3027	0.7346	0.6788	2.476	2.325	2.0355
Wv_060947	1.0963	1.0694	0.2607	0.4669	0.8211	8.363
Wv_067668	0	2.4985	0	2.4241	2.9617	3.9713
Wv_073341	0.2127	0.2325	0.1484	0.5659	1.2297	0.5804
Wv_009839	1.1905	12.6407	5.2946	28.1959	26.1972	19.0348
Wv_036904	68.3295	77.4764	41.8667	304.08	239.946	194.928
Wv_018220	9.619	0.8136	9.5216	53.0469	24.0104	4.6555
Wv_035409	1.9894	6.2944	4.6441	12.2674	29.5946	9.2393
Wv_014841	0.3028	58.0166	0.6338	150.547	34.2074	24.4821
novel.1015	0.8971	0.1283	0.8261	3.2127	1.6493	2.6438
Wv_000822	28.0796	80.8165	32.2248	189.157	205.092	148.202
novel.3121	0.2015	0.1351	1.2125	2.4911	2.9488	0.8763
novel.1016	0.6757	0.2795	1.9206	5.5328	1.4168	4.6747
Wv_005533	0.8837	8.297	8.4771	28.5972	26.5038	13.414
Wv_018354	43.8259	50.2761	75.3682	189.742	266.296	219.389
Wv_027499	0.1757	0.5759	0.5515	1.1278	2.9452	1.0486
novel.306	0.9942	0	1.6183	4.4851	0.1916	5.878
Wv_053753	0.535	1.9453	0.989	3.286	7.655	2.4635
novel.3584	0.1796	0.2007	0.2349	0.6075	0.9343	0.8728
Wv_069075	0.332	1.0092	0.2084	1.8662	2.4182	1.6985
novel.2088	0.1643	0.9549	0.8596	2.6512	3.2414	1.7653
Wv_049421	0.2296	0.2053	1.6815	3.8236	3.5832	0.9396
Wv_039941	2.0666	6.7392	0.8269	13.2251	11.3855	11.3201
Wv_013205	1.6396	3.1961	3.3286	10.7198	13.9631	7.0469
Wv_046636	2.515	3.9109	2.975	10.8145	14.9825	10.6299
Wv_029658	0	3.8587	0	4.3056	4.6781	4.9681
Wv_020655	0.522	1.1929	0.3035	2.8985	1.7103	3.0865
Wv_020079	2.1663	4.0638	4.4893	17.1574	12.7818	11.301
Wv_017005	0.7374	2.325	2.1118	7.8381	7.4715	4.4478
Wv_053567	0.1754	1.281	0.8873	2.3133	4.7161	1.8849
Wv_056955	0.6346	4.256	0.3321	4.6249	7.1547	7.7931
Wv_030341	15.2105	23.7851	20.2848	90.5179	90.678	45.8982
novel.3855	0.1133	0.0338	0.1581	0.4718	0.0983	0.6184
novel.3001	0.7002	0.6261	0	1.296	1.4844	2.3089
novel.621	0.6544	5.6261	2.7917	1.1529	30.382	3.0906
Wv_046393	1.7954	24.2287	1.9831	37.0358	26.8719	35.8933
Wv_003219	1.426	2.2994	1.7858	6.6199	9.0419	5.4543
Wv_028765	0	4.6637	0	7.4383	6.8157	2.0472
novel.2082	0.1606	0.5424	0.7842	1.6718	3.0018	1.059
Wv_017904	1.1432	0.8944	1.4953	2.9753	5.9483	4.6793
novel.3882	0.9213	0.3469	1.4715	4.1899	0.6308	5.8054
Wv_053754	14.8647	71.3868	13.297	131.787	150.322	79.98
Wv_060278	8.0917	23.9018	10.8867	56.009	60.9403	42.2878
Wv_039012	0.4279	1.0931	1.0554	2.5773	5.0624	2.158
novel.162	0.2951	1.4074	1.1839	5.1721	3.7538	1.8624
Wv_061410	0.9464	53.0578	0.6932	63.2039	43.1286	83.2372
Wv_037635	4.3575	16.8527	19.0637	52.1968	64.15	35.2963
Wv_005882	1.418	5.7881	2.4515	20.7308	8.9819	5.3624
Wv_067039	1.8664	2.5644	3.4775	14.265	10.4615	5.1241
Wv_029224	0.1647	4.6393	0.6895	5.7445	9.2133	4.7195
novel.222	0.2506	0.8402	0.1748	1.3913	1.7565	1.4851
Wv_003323	0.0606	1.3007	0.5708	3.6914	2.2602	1.0234
Wv_068378	0.8578	2.7141	0.9667	5.2209	5.4935	6.0772
Wv_018003	1.12	2.2031	0.7813	3.731	6.7986	4.8134
novel.614	0.7704	2.9958	0.8249	5.9688	7.5357	3.1901
novel.2765	0.071	0.5715	0.4087	1.146	2.0016	0.7631
Wv_069599	0.6926	1.3815	2.0628	6.4895	6.5147	2.5624
Wv_065929	0.3819	0.3415	0.3996	1.491	1.656	1.0747
novel.325	0.4073	0.0911	0.1066	0.6361	0.7359	0.9379
Wv_043555	9.3309	5.736	7.5266	33.3921	40.2905	12.1343
novel.1504	0.4298	0.5381	1.0795	1.8794	3.2802	2.5511
Wv_016312	0.7608	2.8446	0.7961	7.3439	4.798	3.8216
Wv_036739	3.698	6.9198	4.9867	13.5338	25.9195	18.7644
Wv_038681	21.6944	27.9499	28.5604	102.362	125.727	64.8088
Wv_038378	0.4079	0.4991	0.2471	1.6988	1.6385	0.9447
Wv_020328	2.7931	2.4484	0.9743	7.1268	13.0606	3.0262
Wv_052387	1.4808	1.8915	1.5496	4.4047	9.1727	4.7624
novel.272	0.2038	0.6681	0.4976	1.3436	2.5329	1.1816
novel.61	0.7948	1.6056	1.263	4.505	7.1479	1.8676
Wv_005797	0.3753	0.2684	0.3927	0.7032	2.8313	0.384
Wv_045468	1.005	0.4229	2.5982	13.3552	1.1791	0.4235
novel.685	0.3763	0.8919	0.9614	2.3138	3.6954	2.2116
Wv_026441	0	11.6104	1.3987	4.5723	1.3248	38.4941
Wv_072657	0.5912	1.3215	0.4124	2.8721	2.4779	3.1255
Wv_023396	11.4189	16.618	15.2455	60.3406	67.7468	30.5418
Wv_018226	0.237	1.5571	0.5607	2.7248	3.2528	2.3409
novel.576	2.9957	0.4658	4.7704	3.6611	24.1716	3.9985
novel.1369	0.4971	1.2411	0.5472	2.7959	3.4263	1.9687
novel.1096	0.2852	1.1049	0	1.4844	1.4014	2.0427
Wv_041687	0.0897	1.6446	0.2582	2.0782	1.5172	3.2593
Wv_068504	0.0681	0.5478	0.1425	0.8504	1.1511	0.6965
Wv_053373	2.7583	7.7843	3.6681	14.6269	22.6242	13.554
Wv_027669	0.6539	3.8003	1.0264	5.6159	12.3331	1.5055
Wv_014005	2.6195	1.7566	2.467	9.4423	11.2444	4.5568
Wv_013631	1.32	2.9145	2.086	6.3942	11.704	4.7689
novel.3872	2.0848	3.0758	3.4906	1.5193	28.2041	2.56
Wv_027399	23.2451	21.1354	13.3426	75.0494	81.0583	53.6954
Wv_065457	0.7643	5.9932	2.338	9.4262	11.3192	11.1906
novel.2038	0.3412	1.264	0.204	2.1821	2.6209	1.5962
novel.2384	0.6005	0.8591	1.6338	5.1262	1.7706	4.3014
novel.34	1.5494	0.0277	2.0105	5.1939	0.6987	7.6103
Wv_038621	0.1436	0.6279	0.2004	1.512	0.7335	1.1595
novel.1487	0.2881	1.2023	1.1055	4.1995	3.4149	1.6708
novel.2794	0	2.1556	0	2.9125	2.0648	2.1014
Wv_072483	1.297	2.214	0.6169	5.5239	6.4419	2.7751
novel.3282	0.6078	0.1009	0.2726	1.582	0.2937	1.7415
Wv_024538	0.1566	0.4202	0.2049	1.1415	0.849	0.8015
Wv_056005	0.3753	1.2862	0.3927	2.6696	1.8441	2.752
Wv_063899	0.8701	0.1556	0.9105	2.0833	3.5463	1.5136
Wv_023127	0.787	1.3392	0.425	2.1935	4.3369	2.5717
Wv_014780	0.7946	1.1478	1.3433	5.4728	3.6046	2.6897
Wv_052079	1.9414	2.0831	2.3799	7.0452	12.0259	4.1436
Wv_033993	1.2936	2.7067	1.0288	0.9158	0.7629	15.9911
Wv_007646	19.8249	24.5901	21.884	89.9809	94.4002	53.5
novel.1310	0.4947	1.0128	0.6812	2.3449	2.8791	2.5713
novel.3255	0.3448	1.603	1.4287	3.7184	4.0303	4.1912
Wv_037350	0.1989	0.6224	0.5203	1.3458	1.8109	1.628
Wv_031617	0.023	0.2059	0.1928	0.2637	0.5991	0.6363
novel.2250	0	1.2898	0	1.1263	1.6419	1.5684
Wv_015115	0.4606	1.2964	0.4284	1.9356	4.1862	1.536
Wv_009524	54.6103	48.7107	61.3278	145.044	288.193	163.558
Wv_034688	2.297	2.7385	1.6024	6.4493	11.831	5.4133
Wv_062434	1.3232	2.5027	4.3136	11.4438	13.284	4.4786
Wv_035446	0.2468	0.2995	0.2583	0.6423	1.5135	0.7216
Wv_007080	0.0593	0.6891	0.6203	1.6046	1.4394	1.7591
Wv_060209	6.1626	13.1084	11.2807	39.901	40.7743	26.7695
novel.666	0.5714	0.2076	0.2056	1.0783	1.5796	0.8954
Wv_033496	4.0675	2.0403	2.4397	2.014	27.0576	2.538
Wv_024556	0.7505	7.2142	5.3013	16.799	18.5496	10.7522
novel.582	0.2874	0.5139	0.3759	1.0471	1.8692	1.2498
Wv_040192	0.2036	0.182	0.9941	1.0596	2.8245	1.111
novel.1934	0.3315	0.1383	0.3238	1.1504	0.575	1.1082
Wv_048136	0.4605	1.5882	0.3442	1.6437	4.9063	1.7503
Wv_017231	1.5693	2.1925	2.5659	7.0455	9.7814	5.5201
Wv_002592	135.573	121.587	77.1121	329.045	651.4	205.111
Wv_063184	0.0392	0.7003	0.2459	0.7746	1.1547	1.4426
Wv_012704	0.2509	1.5704	2.8881	3.1345	9.1386	4.3647
Wv_070491	0.7256	2.3221	1.079	5.447	6.2595	2.4621
novel.1377	0.1103	0.3946	0.4619	1.187	1.2758	0.9033
novel.110	0.7778	0.0632	0.4347	1.555	0.1456	2.9123
Wv_062332	1.033	5.9523	0.6606	9.0811	8.5599	7.7516
Wv_014494	0	2.2596	0.6103	4.6547	3.203	1.7903
Wv_053737	26.9102	90.8136	38.8009	172.738	235.194	124.741
novel.2895	0.2332	0.0927	0.2983	0.8093	0.8315	0.5569
Wv_012528	0.6273	0.8974	1.7066	4.3099	4.7869	2.1824
Wv_005733	1.1954	4.2756	1.3135	7.0316	8.6564	7.3397
novel.336	0.8429	4.3712	0.5292	9.1259	6.5785	3.4501
Wv_048812	0.2932	0.2097	0.1841	0.9156	1.1187	0.36
Wv_027288	0.5341	0.5731	0.5589	2.7802	2.2232	0.7652
Wv_056513	0.663	0.9701	0.3154	2.3844	3.3452	0.9868
Wv_010005	3.4438	4.2313	5.6701	14.8923	22.2835	9.6478
novel.361	16.3039	1.5527	19.4839	50.7192	7.8642	75.422
Wv_051432	0.9619	1.6914	1.1407	4.406	4.5321	4.1339
Wv_010911	2.6227	2.4517	2.2455	10.0528	11.062	4.2697
novel.31	6.231	3.4932	8.5903	8.5977	46.016	11.386
Wv_021009	0.6373	0.4884	0.3811	1.8009	2.2107	1.2112
Wv_065496	2.3595	2.9264	1.0354	2.8922	15.8081	3.2322
Wv_045463	0.7332	4.2147	0.7673	4.5255	7.8574	6.592
Wv_038826	0.5526	1.3176	0.6333	2.5203	3.1948	2.8274
Wv_034180	0	0.2451	0	0.1223	0.3566	0.3206
Wv_065343	4.9004	2.5442	0.2481	24.6032	0	1.1323
novel.2660	0.3203	0.6683	0.3453	1.3642	1.7424	1.4402
Wv_055578	124.405	282.737	102.585	567.418	629.057	511.392
novel.3072	0	0.5902	0.3188	1.0571	1.6291	0.3637
novel.709	0.8287	2.8817	0.5781	0.0959	12.0579	2.3557
Wv_071156	209.921	130.197	232.754	701.265	862.002	439.826
Wv_046881	0.2792	0.107	0.0835	0.6644	0.7955	0.1633
Wv_033052	2.2063	6.5469	2.9937	12.3929	13.7504	13.1242
Wv_036984	5.2865	11.1582	7.6395	32.2355	29.7214	19.2467
Wv_013270	2.0481	4.1858	2.6024	8.6048	13.6378	7.7843
Wv_063885	26.2253	13.8519	13.5479	51.609	101.43	33.9698
Wv_034769	1.0057	2.33	0.287	3.855	4.0438	4.1167
Wv_065449	0.2275	0.3052	0.873	1.7371	2.3349	0.7761
novel.1327	0.4573	1.8896	0.5561	3.2165	3.4724	2.8581
novel.3304	0.2411	1.3204	0.2838	2.3217	2.1169	1.6036
novel.3680	0.9427	0.6556	0.9865	1.7448	3.3609	3.7515
Wv_045022	1.3486	3.2386	3.6289	9.8279	12.2632	5.7172
Wv_014851	1.7981	1.3781	1.6128	7.8891	4.9008	3.4172
Wv_012159	2.6544	2.8073	3.2257	7.6662	14.5788	7.4477
Wv_049839	33.7094	69.0186	40.3141	154.74	200.696	121.632
Wv_030708	3.6126	7.2461	5.5172	26.2247	16.9342	11.3899
novel.2859	0.7486	2.636	1.6313	4.7723	7.857	4.0512
novel.2417	1.1988	0.7656	2.5089	5.3485	7.1285	2.8039
Wv_065368	0.7846	0.2339	0.4105	3.4944	0.9451	0.4015
Wv_039033	2.9236	5.088	5.9397	14.0751	22.7071	10.5075
Wv_034594	0.1564	0.9787	0.9817	1.9534	2.5763	2.56
Wv_047881	1.0456	1.6999	0.4974	3.3646	4.0392	3.4045
Wv_053357	0.4521	2.205	1.2473	3.9793	4.491	4.4161
novel.1569	0.5075	0.6807	1.0091	1.7436	4.1811	1.558
Wv_000642	2.2322	3.6961	1.9033	9.8978	11.1127	5.0759
Wv_038986	2.0477	4.3998	2.9424	9.991	13.3319	7.9439
novel.2457	0	1.1541	0	0.8613	1.6933	1.016
novel.1906	0.0871	1.0127	0.4559	1.2698	1.8133	2.0505
Wv_037383	5.1995	8.0972	1.9043	15.9682	16.3827	17.6022
novel.248	0.3147	0.3752	1.4272	2.5122	1.7287	2.8987
Wv_009385	0.4495	1.9294	0.5645	3.4632	3.5086	2.668
Wv_047888	0.8173	1.2668	0.3991	2.7229	2.7879	2.7322
Wv_001211	0.1191	1.7217	0.4778	2.3146	3.3569	1.7469
Wv_072249	51.9464	69.7115	46.2746	155.767	270.982	133.845
Wv_028627	0.2418	0.9548	0.506	1.3214	2.8479	1.4432
Wv_049117	1.8881	2.0258	2.9354	14.3768	5.8476	2.5392
novel.1282	1.5155	2.9037	1.8124	6.4236	6.8528	7.4217
Wv_060934	0.6539	2.6535	0.8948	4.6079	6.2374	2.8308
novel.2437	0.3661	1.0547	0.6932	1.833	3.4922	1.6531
Wv_017350	0.3393	1.0314	0	1.4835	1.7653	1.1804
novel.1223	0.0359	0.3531	0.4508	0.5233	1.619	0.6613
Wv_007001	0.3008	0.3822	0.2154	0.6592	1.4964	0.8424
Wv_060515	15.7101	19.6322	13.9308	58.1956	60.0764	45.1937
Wv_035210	0.5138	2.0672	0.8064	4.2788	4.2325	2.6286
Wv_018100	0	0.3514	0.3365	0.8182	0.7435	0.6946
Wv_017229	0.7706	1.2633	3.6289	5.8834	8.5765	4.6001
Wv_061300	0.9227	0.9837	0.7428	2.2907	4.5857	1.9611
Wv_013083	6.1137	16.17	11.2003	31.4671	51.9192	26.549
Wv_064009	3.3394	9.4172	4.0321	15.2433	19.6034	19.846
Wv_020308	0.2221	0.6288	0.426	1.0789	2.4072	0.7196
novel.285	0.6426	0.0375	1.0525	2.0214	0.6057	3.3306
novel.2803	0.8106	0.7766	0.9088	0.7836	4.7701	2.844
novel.1503	0.188	0.9668	0.7379	2.1044	2.4461	1.6356
Wv_012422	0	2.4517	1.2475	2.6063	5.7894	3.5377
Wv_066999	0.8051	1.6798	2.8084	6.4821	6.0512	4.9983
Wv_053337	0.1171	1.3617	0.1961	2.3903	1.3613	1.4624
novel.394	0.3728	0.1333	0.6086	1.925	0.2845	1.5259
Wv_012922	0.2639	1.239	0.5524	1.7174	3.8912	1.0804
novel.1309	0.4997	1.5209	0.6436	2.4211	3.9836	2.2126
Wv_036219	0.5249	0.9386	0.9154	1.9428	2.6804	3.2225
Wv_014878	7.6297	5.6495	7.3603	28.7933	22.6926	17.0177
Wv_001768	0.8462	4.918	0.2214	6.1665	5.1367	7.5766
Wv_033899	3.1272	4.0545	4.0578	10.6459	18.8479	7.7761
Wv_018031	5.5731	3.5776	3.7384	15.6205	15.986	11.1133
Wv_053766	3.1487	5.8792	0.3876	9.7375	6.1839	13.9305
Wv_034694	0.8429	2.261	1.1466	4.2997	5.9207	3.6226
novel.620	18.5325	2.3339	14.3855	61.0507	26.1067	32.1412
Wv_003093	10.4522	40.4796	25.6665	91.7576	110.606	44.1607
Wv_013898	22.8874	49.8515	20.1652	86.9984	134.069	78.1747
novel.2081	0.1353	0.8735	0.4246	1.8307	1.7074	1.0305
Wv_001988	0.2174	0.0486	0.6825	1.5278	0.5185	1.1124
Wv_036194	0.0439	0.7059	0.1836	0.8218	1.0269	1.122
Wv_029324	0.0828	3.481	0.5201	4.0098	5.0642	3.5176
novel.1879	0.6846	0.3401	0.5572	2.3757	0.7256	2.1017
Wv_051641	2.8114	3.4565	3.8981	16.171	12.0685	4.9627
novel.1394	0.5766	1.0779	0.6033	3.3286	2.3182	1.6627
Wv_070341	0.7706	1.7227	0.8064	4.871	3.8666	1.8588
Wv_065424	0.0723	1.4443	1.0848	2.6605	3.6379	2.023
Wv_018229	6.1651	6.6663	4.1259	21.4189	22.318	11.4436
Wv_019956	16.9503	58.247	14.9551	99.9424	87.9523	93.7631
novel.2968	0.1533	0.0959	0.2566	0.4148	0.6246	0.6273
Wv_003654	0.0618	0.8845	0.0647	0.5149	1.394	1.2654
Wv_035024	0.2358	1.3706	0.6169	2.4551	2.8631	1.8099
Wv_073798	0.0691	0.2317	0.7231	1.0432	1.0937	1.2375
Wv_070718	0.7314	2.1801	1.2119	4.3785	5.4974	3.3682
Wv_024658	0.5417	2.0182	1.3227	1.7858	2.8186	7.8528
Wv_031673	2.6023	4.8962	3.4891	10.357	15.6328	9.4036
Wv_013892	1.3012	2.2299	1.1347	5.9828	6.1121	2.8849
novel.3175	0.2169	0.7934	0.392	1.7038	1.6415	1.1097
Wv_034627	0.4716	3.5846	4.2363	7.0787	13.9064	5.7916
Wv_060277	2.0861	7.869	2.3194	10.4514	14.5289	13.5417
Wv_049050	1.1321	2.2512	1.503	4.6792	7.1801	3.8213
Wv_017567	0.6874	2.1645	0.8757	4.0447	4.717	3.0276
Wv_073269	0.2429	0.4937	0.2311	0.8047	1.6471	0.6554
novel.684	0.2604	0.1746	0.3576	0.8132	0.9173	0.8492
Wv_027825	1.2291	2.6458	2.3818	7.3931	5.8821	6.7545
Wv_070895	11.3026	14.7	11.4243	35.0328	58.6987	27.2062
novel.3889	0.6128	0	1.2825	2.9578	0.4831	2.8503
Wv_014732	1.1727	0.769	0.0818	1.5464	3.6611	1.36
novel.3457	0.2337	0.4876	0.8152	1.6219	1.4862	1.8334
novel.861	3.704	1.6559	4.5971	5.5599	20.5051	7.2279
novel.571	1.7716	15.11	14.2609	5.9588	86.9827	8.2278
Wv_056310	0.9018	2.131	0.9436	5.968	4.1335	2.4387
Wv_057767	134.179	218.274	88.8268	525.445	362.901	497.062
Wv_032680	2.6146	10.713	1.383	16.631	18.4382	9.8494
Wv_015403	0.1398	0.2084	0.3414	0.7278	0.7679	0.7153
novel.2876	2.4403	0.1148	0.1344	2.9417	4.5667	1.4457
Wv_005742	2.5251	13.2388	1.6815	24.2561	11.944	16.5603
Wv_070034	0.5809	2.2262	1.8238	6.0479	4.6781	3.9065
Wv_011453	662.794	1199.62	805.506	2389.85	4075.08	2030.13
novel.3115	0.6051	2.5777	0.387	2.9137	3.1633	4.8163
Wv_026734	0.1322	0.4139	0.1384	0.8719	0.7837	0.4962
Wv_067130	2.1406	4.4406	3.0465	11.8559	12.8461	5.783
Wv_041714	0.4021	2.0971	2.3141	7.1158	4.7652	3.2915
Wv_035755	0.2197	0.6111	0.4087	1.0927	1.8416	0.9991
Wv_025118	0.2948	0.5008	0.3702	1.8873	1.3676	0.4223
novel.710	7.113	1.24	12.7333	36.9325	8.341	23.942
Wv_027614	2.3074	5.6878	1.3052	9.414	8.1123	11.2954
Wv_021212	3.1079	2.0644	3.4381	13.0345	9.7027	4.9067
Wv_031851	0.1713	0.0766	1.7024	1.6046	1.5594	3.242
Wv_048824	2.1353	2.3112	3.9985	5.6159	15.9834	5.7501
Wv_068130	3.3987	2.6856	1.7369	5.2662	13.0918	6.794
Wv_010530	0.9493	1.9914	0.6877	4.1051	4.1477	3.101
novel.2210	0.2021	0.6023	0.2115	1.4025	1.2267	0.5514
Wv_044556	0.4657	4.5805	2.924	10.1814	7.5388	6.9895
novel.103	0.6494	0.4751	0.834	2.5813	2.227	1.4499
Wv_022817	2.8925	5.7416	12.2282	26.0772	26.2374	14.6216
novel.868	79.7303	3.8638	151.438	276.269	30.2728	467.676
Wv_064671	4.1807	6.994	11.8544	21.2002	22.5717	29.6705
Wv_041478	0.3414	0.9158	0.786	2.4881	2.3094	1.6071
novel.2622	0	0.9862	0.2663	1.4132	1.6186	0.7813
novel.191	1.5698	0	1.5461	1.7304	1.5215	6.9926
Wv_018346	0.8445	0.7551	1.2372	3.9564	3.2957	1.7284
Wv_060759	0.5377	1.8909	0.5251	3.0972	2.9219	3.0443
Wv_053886	1.4385	1.0004	0.9199	3.9104	1.4554	5.2339
Wv_017186	0.3389	1.6162	0.1182	1.9994	2.8411	1.5029
Wv_065190	7.0747	10.4771	5.2748	22.7399	20.0544	28.2339
Wv_025028	0.0646	0.4332	0.4732	0.7398	1.2045	1.0908
novel.1319	0.4396	0.8353	1.3226	3.4325	2.2874	2.418
novel.873	24.1805	10.0785	57.5257	18.2245	259.606	28.4167
Wv_037490	1.1902	4.566	2.2098	7.3547	9.6225	7.4649
Wv_062618	0	2.2312	0	2.445	2.2913	1.8025
Wv_072318	0.2107	0.2449	0.0662	0.3729	1.0051	0.2588
Wv_040136	12.6427	26.7395	15.3288	56.3809	70.3688	42.357
Wv_031551	1.5413	2.4806	1.6128	8.6646	3.4751	5.3624
novel.732	0.136	1.4592	0.5692	2.1237	2.5356	1.9483
Wv_000480	1.6476	7.2245	2.3873	12.4029	12.0902	9.5001
Wv_060794	0.6254	2.6564	0.8181	6.1857	5.1527	1.12
novel.764	0.2237	0.8571	0.1337	1.1309	1.2192	1.3405
Wv_056071	0.6639	0.7633	0.794	2.1229	3.6191	1.2132
Wv_035149	0.6527	0.6179	0.442	1.2391	2.8302	1.2965
novel.3196	0.2436	0.1634	0.3186	0.951	0.3169	0.997
Wv_065418	0.0444	0.5955	0.0465	0.7858	0.8086	0.4543
Wv_066486	6.0262	9.2123	4.1701	21.4519	17.6165	20.5884
novel.1919	0.1321	0.4725	0.4147	1.4441	1.1457	0.5407
Wv_064156	0.3447	0.1027	0.024	0.8134	0.4982	0.1646
novel.2769	0.1317	0.7063	0.4592	1.5991	1.5985	0.7635
novel.3548	0.3032	1.1929	0.3807	2.3674	2.0509	1.2411
Wv_007407	0.944	0.3618	0.9879	2.9484	3.2747	0.966
Wv_040036	0.334	1.0752	0.3495	1.3562	2.0856	1.9141
Wv_003727	3.3943	1.7343	1.9451	7.7403	9.1809	5.21
Wv_009574	0.0805	0.8279	0	0.5448	0.8379	1.277
Wv_035109	13.4551	23.0083	24.6561	65.842	77.2689	45.5566
Wv_031309	0.5644	1.3975	0.4543	3.3447	2.4849	1.4661
novel.661	0	1.2059	1.6935	3.0888	1.7543	4.0021
novel.2077	2.8081	2.9734	2.8611	9.2317	14.5469	3.0247
Wv_005492	25.5108	60.6882	46.6322	152.4	156.708	94.7831
Wv_047177	0.0296	0.4499	0.4027	0.7087	0.9754	0.9995
novel.763	0.2566	1.6062	0.8056	2.3377	3.5607	2.1665
Wv_011903	0.3447	0.2157	0.2345	0.8253	1.3302	0.3174
Wv_001971	1.3975	1.6495	2.1644	4.8303	5.5749	5.6631
Wv_032832	20.9412	28.9122	36.0344	88.7285	120.057	57.0572
Wv_062959	1.0612	1.2652	0.5552	3.1302	2.4541	3.2578
Wv_031039	0.6224	0.2783	0.1809	1.98	0.9596	0.3892
Wv_033974	6.3846	13.3713	8.8247	31.3497	32.3616	22.8839
Wv_029236	2.1985	4.7324	2.045	8.4769	8.4735	10.2486
Wv_055932	14.8687	15.7268	21.1567	43.7005	87.2717	30.1518
Wv_066888	0.7638	2.9026	2.198	7.5542	2.4839	7.6207
novel.2559	0.1427	1.1487	0.7469	2.3776	1.9187	1.8258
Wv_019988	0.2896	0.9496	0.7577	2.1107	2.8048	1.1361
novel.1154	0.1656	1.0362	0.2599	1.1203	1.6511	1.6094
Wv_053906	0.9887	0.8841	0.2434	1.7862	3.4045	1.2796
Wv_011490	0.1946	0.6713	0.2328	1.0421	1.7121	0.5406
Wv_036880	4.844	12.7969	7.4191	22.6471	32.0401	20.6384
Wv_061411	0	22.0899	0	18.2315	13.0173	30.0805
Wv_011576	6.0376	7.9804	7.197	29.1865	23.4018	11.7654
Wv_027120	0.4106	0.6676	0.1172	1.2048	1.3273	1.0696
Wv_001261	81.6978	99.9283	182.507	440.29	406.38	273.644
Wv_034294	1.4096	1.4058	1.1914	4.1202	5.5479	2.552
novel.1131	0.3812	0.3556	0.5029	1.1732	1.2072	1.4076
novel.3079	0.6154	0.3821	0.9659	2.0465	1.7492	2.2389
Wv_051070	0.4831	2.7837	0.3932	3.0175	4.8875	2.7463
Wv_014492	0.9105	2.6865	2.4771	4.6444	8.4482	5.2173
Wv_005363	0.2378	0.2126	0.6842	2.2897	1.031	0.1217
Wv_012382	0	0.9755	0.1269	1.0937	0.5957	1.4472
Wv_068138	1.1619	2.0778	1.129	5.0111	5.4698	2.5902
novel.2883	0.253	0.1851	0.3129	0.6706	0.5785	1.0358
Wv_010089	0.3473	0.9705	0.4089	2.4407	1.4307	1.244
Wv_035533	1.0225	4.256	1.5127	7.3044	6.7266	5.8087
Wv_020050	0.2431	1.4674	0.5088	2.721	2.8464	0.933
Wv_016047	0.2403	0.8357	0.6427	1.2233	2.5012	1.421
Wv_058781	0.3675	0.5164	0.7142	1.4211	2.2764	1.1282
Wv_057701	0.198	3.0976	0.2072	4.637	3.3476	1.9244
Wv_005081	1.1918	0.0561	0.2626	1.5019	0.1632	3.0168
Wv_020037	1.4175	1.3379	1.4833	6.0669	4.9854	1.6923
novel.679	0.6457	3.0312	1.2669	6.6383	4.8297	2.9734
Wv_050132	0.8299	1.6697	0.977	2.7	3.7784	3.9278
novel.69	1.0028	1.594	0.2332	2.2038	1.7392	4.4465
Wv_060882	0.5796	0.6777	0.3732	1.9493	1.7398	1.1861
Wv_050674	25.34	33.6404	22.2787	82.2289	103.388	57.0919
Wv_048261	1.3442	1.3284	1.8508	4.6401	6.2579	2.751
novel.989	0.5149	0.1289	0.1724	0.9863	0.3394	1.1592
Wv_012433	0.5492	2.6393	1.9395	5.0502	6.0721	3.9806
Wv_060793	0.2301	2.4374	1.7597	5.123	3.8376	3.9306
Wv_053146	11.9406	4.6238	12.7903	21.6807	47.2496	22.1285
Wv_000703	0.4167	0.7453	0.3392	1.398	1.6464	1.4215
Wv_062471	79.3656	137.649	264.536	627.441	521.606	302.432
Wv_013665	0.5263	1.8823	0.9179	1.8263	6.207	1.7952
novel.756	0.3543	0.9956	0.4237	1.7915	2.1946	1.243
Wv_035094	0.6961	0.6639	0.6313	1.6908	2.8974	1.3771
Wv_035767	5.8496	5.8539	4.3781	14.9221	23.046	10.1086
Wv_012435	2.612	2.9956	2.971	9.1628	10.2918	6.1012
Wv_016961	0.9117	1.7935	1.0177	2.7842	2.7937	5.4112
Wv_018231	4.891	5.8232	5.036	16.664	20.2093	9.983
Wv_016193	2.4761	2.8466	1.2339	7.6107	8.3848	3.3784
Wv_045692	0.4011	0.3586	0.2518	0	1.7391	1.3133
Wv_067207	0.5426	0.7421	0.6012	1.4621	2.0761	2.0578
Wv_020022	0.3682	0.9219	0.1541	1.3034	1.405	1.5072
Wv_061368	3.8685	2.7416	1.3194	4.8627	1.9383	16.6262
Wv_011443	0.4978	0.6193	0.9512	1.825	2.759	1.5724
Wv_057648	0.2084	0.2691	0.4119	0.9882	1.3452	0.308
Wv_017152	0.212	1.0424	0.3327	1.4564	1.9301	1.1713
novel.2778	0.7153	0.2398	0.6549	1.9547	0.4652	2.3788
Wv_007774	4.3155	0.3355	1.9635	5.4694	0.8136	13.8242
Wv_026670	1.3144	2.3015	5.3871	7.4119	14.5329	5.0998
Wv_051832	0	1.6777	0.9817	3.2556	2.4407	1.92
Wv_052195	0.822	0.5512	0.8602	2.4603	2.896	1.2617
Wv_068550	2.3556	0.674	1.0846	3.0409	8.5799	0.8678
Wv_008567	20.9304	30.1304	37.5953	82.2548	126.745	53.5817
Wv_025092	1.9616	1.8889	1.2632	4.5556	6.4773	4.0146
Wv_055775	0.2376	0.2337	0.1741	0.6185	0.8655	0.4134
Wv_002153	0.2398	1.2148	0.2509	1.248	2.4257	1.2267
Wv_005715	1.177	3.4378	2.299	5.2279	10.5469	4.3358
Wv_031193	0.4676	0.1792	0.8389	1.8778	2.1435	0.4102
Wv_003998	0.4516	0.8301	0.6564	2.7688	1.5013	1.3351
Wv_016168	0.6697	1.6854	0.0519	0.2324	0.2581	6.2434
Wv_025176	6.3906	10.7897	8.4182	41.4836	19.4295	12.5789
Wv_032842	45.3181	31.7552	45.059	128.979	170.536	63.5855
Wv_038172	0.0557	0.1743	0.2331	0.4928	0.4829	0.3704
Wv_026859	0.3469	2.4815	1.0165	2.6725	5.1745	3.1239
Wv_001103	0.6697	0.2661	0.545	1.3943	2.0648	0.9137
Wv_027119	0.9833	3.1686	0.7184	4.3653	5.0361	4.3287
Wv_074240	2.0917	4.6266	1.728	6.9913	9.5471	7.7169
Wv_037901	0.0553	0.4452	0.2605	0.1728	1.7513	0.2831
novel.1224	0.0728	0.586	0.4191	0.9855	1.2945	0.8196
Wv_020376	0.0405	0.3982	0.3389	0.9272	0.8075	0.4971
Wv_017937	0.3996	0.6596	0.0643	0.768	1.1995	1.2581
Wv_004119	0.9292	1.5693	0.108	2.3646	3.3127	1.796
Wv_061071	0.9604	1.3168	0.804	3.3329	3.8313	1.769
Wv_006094	0.0362	0.2913	0.4925	0.7538	1.0361	0.5928
Wv_032664	34.3707	49.0935	22.4649	110.775	135.129	58.2629
novel.2544	0.1026	1.7429	2.2544	3.9516	4.1814	3.6742
Wv_049794	46.8658	49.1201	60.2379	169.135	186.498	100.928
Wv_015107	0.2669	0.9945	0.1397	1.0653	1.389	1.5024
Wv_000913	2.1578	2.7562	0.9677	6.3112	7.7522	2.8389
Wv_065409	0	1.1975	0.0519	1.1361	0.8173	1.4213
novel.2793	1.0378	2.558	1.6729	6.4238	5.5699	3.0136
novel.1519	0.7242	2.2913	0.8744	3.4218	4.1064	3.5344
Wv_006350	0.4262	1.6197	0.3903	2.2741	2.6798	1.8809
Wv_052190	1.4955	1.2417	0.3353	2.669	4.2612	1.9676
Wv_027670	5.2146	5.4666	5.4568	7.3007	33.6822	6.4401
Wv_017334	2.7199	4.0533	2.0872	8.1172	12.2652	5.0098
novel.1481	1.4371	0.5257	0.957	3.2642	1.4162	3.81
novel.3681	0.2404	0.1612	0.6919	1.1263	0.86	1.1994
Wv_031619	5.0181	9.4225	0.9452	17.2396	12.0107	13.4536
Wv_008490	0.3923	3.2574	0.2932	2.6256	4.4715	3.6705
Wv_052533	1.7871	4.3796	1.0389	9.0958	7.9786	2.9802
novel.569	25.7282	3.5676	53.486	56.3623	25.712	165.356
Wv_040099	1.7748	2.5057	1.8572	5.543	6.9665	5.0661
novel.3903	3.0021	0	2.1598	6.2508	1.139	7.8721
Wv_042093	0.0453	2.1077	1.4705	2.4068	4.9926	2.7832
novel.3420	1.3521	3.0603	1.8129	6.5764	6.4675	4.5184
Wv_002192	0.3633	0.5847	0.4562	1.2102	0.252	2.5277
Wv_010995	0.2271	1.1678	0.2971	1.9508	2.1667	0.5811
novel.1749	0.6687	1.6042	0.8363	2.9205	3.5784	2.2698
novel.627	88.4068	5.0683	84.7365	163.544	141.478	228.066
Wv_043655	97.3537	69.571	58.5746	205.742	333.079	114.428
Wv_013071	0.7625	0.7499	0.2394	1.1907	1.3224	2.4967
Wv_035120	0.5111	1.2319	1.186	3.0306	2.8714	2.4104
Wv_000707	5.9587	7.4269	5.763	12.9707	31.4743	10.6244
Wv_067999	5.3205	8.9861	6.0316	25.2333	24.2235	8.0155
Wv_031512	1.5104	2.2188	2.4838	6.6268	8.1399	2.9808
Wv_005851	3.748	7.0377	2.9135	15.2174	14.5798	8.5472
Wv_060410	6.0713	7.2627	8.1133	24.3001	19.9219	16.9171
Wv_022846	21.5777	47.264	20.1748	113.116	75.9565	57.618
Wv_036671	0.4972	0.3112	0.2601	0.8282	1.6815	0.5596
Wv_066318	3.7885	2.651	1.7236	7.2021	8.7134	7.4163
novel.599	0.3837	1.0106	0.6836	1.5976	2.9314	1.3263
Wv_035043	0.8299	3.1538	2.6054	4.9679	9.1762	4.4585
novel.1691	0.5898	0.5713	0.6172	2.098	2.046	0.9053
novel.2508	0.1994	0.3922	0.459	1.1	1.1756	0.6936
Wv_009542	1.5054	1.1217	1.7066	4.3099	6.4188	1.6689
Wv_051274	1.0569	2.205	0.6759	4.8289	4.2262	1.8325
Wv_015414	0.2251	0.5463	0.101	0.8035	0.8366	0.7898
Wv_027501	0.5928	0.7421	2.0471	4.32	3.1873	2.1231
Wv_072416	33.69	62.2534	50.6989	125.769	167.321	118.757
novel.1007	0.2776	0.6453	0.581	0.8092	2.0702	1.3635
Wv_053736	126.162	200.933	74.2488	351.932	510.796	252.83
Wv_011653	15.4928	26.6832	13.9995	71.7268	49.9057	33.2972
novel.1046	0.3913	1.9994	0.585	4.2483	1.7937	2.0021
Wv_046055	62.0759	62.6334	32.4793	99.1504	255.888	89.7355
Wv_034674	16.1471	30.6887	12.5022	61.813	62.6674	38.9
novel.3893	1.614	0.39	1.2325	1.7257	4.6907	2.9907
Wv_010975	0.5909	0.4919	1.3006	1.803	3.0039	2.0225
Wv_032603	2.2847	4.464	1.9481	10.5712	8.5856	4.849
novel.875	0.6452	0	1.6503	2.9106	0.4352	3.3011
Wv_013716	2.3492	1.167	0.6373	3.8949	4.3008	3.5613
Wv_050865	0.4099	0.8331	1.2089	0.6984	4.8154	1.4873
Wv_025397	3.1112	2.4229	1.6804	7.4183	7.9201	4.9296
Wv_032495	0.0762	0.3235	0.1196	0.2974	0.6111	0.5262
Wv_000321	1.1601	5.6014	4.1275	12.0773	12.6761	5.2233
Wv_065598	0.3537	0.2711	0.2644	0.7891	0.5697	1.1376
Wv_036890	5.1054	3.4884	3.2257	5.4655	8.6043	19.3696
Wv_005524	0.8748	0.5215	0.6103	1.5178	1.9387	2.1881
Wv_031873	1.8763	1.6777	0.9817	0.586	7.8104	4.4161
novel.1444	2.182	1.9077	0.8626	4.4928	6.3916	2.9275
novel.681	3.2707	5.1179	4.5635	9.6003	20.1305	6.4614
novel.3863	0.6277	0	2.2169	0.1634	7.8932	0.4818
Wv_020637	0.888	2.4613	0.9292	2.9582	6.2374	2.5442
Wv_000478	0.9358	4.282	2.5345	6.8767	9.3562	4.9005
novel.3885	42.8552	19.5622	54.811	77.8416	139.394	118.786
Wv_065981	78.2736	129.197	145.518	332.886	390.07	257.592
Wv_036594	1.8171	1.9294	2.258	4.4928	6.9925	5.2296
Wv_050014	27.665	51.5975	48.4222	125.096	126.694	100.223
Wv_032948	1.2352	2.7267	1.2522	5.3849	5.2555	3.555
Wv_022751	0.6503	0.4229	0.5568	1.2924	1.1279	2.1173
Wv_059930	21.2148	30.7979	27.349	64.62	95.6601	59.1836
Wv_050884	0.4815	0.9227	0.9598	1.6949	2.7243	2.1118
Wv_016735	0.973	0.7165	0.2396	1.4896	2.3328	1.5228
Wv_002565	1.4664	0.562	0.6577	3.2714	0.545	3.6443
Wv_038007	0.8871	6.5557	5.5426	10.1861	14.187	10.8933
Wv_020310	16.7827	22.6958	13.0897	53.6634	57.8997	32.0005
Wv_019547	2.5799	3.2506	2.2089	6.8368	11.085	4.2001
Wv_035233	0.2772	0.3718	0.3868	1.1545	1.1219	0.5674
Wv_064737	4.7951	7.8604	4.9248	17.102	18.0963	12.8121
Wv_048125	5.0562	13.754	3.1299	15.1983	21.7384	21.6431
novel.3197	0.7233	0.2425	0.6623	0.6589	1.4113	2.4979
Wv_026721	0.2225	4.3759	0	3.7054	5.0157	3.1869
Wv_058074	1.0851	3.0493	0.8111	5.0027	4.1135	4.0608
Wv_038420	4.7386	15.8133	7.5266	20.2174	32.5447	22.7298
Wv_044971	3.7369	9.4852	10.2177	20.5813	29.5843	14.0624
Wv_026254	0.9691	1.6752	1.2507	2.7912	4.9022	2.9749
Wv_042742	0.7473	3.2991	2.1016	4.9109	7.007	4.6837
Wv_066000	4.5016	14.1595	10.9183	22.4013	33.9632	23.8206
novel.712	30.3491	6.314	58.3061	53.4706	135.596	84.9538
novel.1529	0.7005	1.8987	1.6036	3.9883	4.917	2.509
Wv_053917	0.8818	0.5566	0.1086	0.972	1.7543	1.5393
novel.1755	2.422	1.7719	2.1889	4.4698	6.492	6.6466
Wv_055540	0.732	1.2779	1.2038	1.9597	4.5345	2.3186
Wv_055858	42.7385	85.3305	82.4653	212.646	251.622	109.175
Wv_057800	6.0418	9.3896	8.7308	20.3671	30.6882	15.0146
novel.3176	0.678	1.1487	0.8589	2.4519	3.466	1.3876
novel.961	0.1784	0.76	0.6808	1.8462	1.2103	1.2885
Wv_038295	0.4049	1.5	0.4843	1.4755	3.4866	1.4207
Wv_046251	2.8976	3.4177	4.7095	10.7184	11.4947	7.8858
Wv_074070	0.8173	1.6078	1.8816	3.5738	3.2605	4.851
Wv_065150	0.5729	0.3073	0.1998	1.3518	0.9273	0.6644
Wv_006332	8.4628	13.0985	13.4132	32.15	39.313	23.4477
Wv_026620	2.3887	15.6628	3.3328	19.4796	18.0909	17.5991
Wv_018482	0.4477	0.9607	0.6558	1.9574	2.407	1.1911
Wv_065796	1.1574	2.1437	1.5572	5.5084	5.5922	1.9458
novel.2060	0.9182	1.3957	2.2099	5.1619	4.9369	2.1611
Wv_009149	3.7717	3.9999	3.3961	7.9445	16.8107	5.6547
Wv_012418	0.2401	0.7975	0.7898	0.75	1.0412	3.1242
Wv_046564	12.5356	39.1387	19.5691	52.2015	42.0581	93.5787
Wv_027556	0.9382	5.0332	2.6179	8.3251	6.9348	7.2687
Wv_051957	2.8441	6.0258	3.9466	13.4525	11.3132	9.3003
Wv_070719	4.0498	18.445	4.3041	25.9552	21.4561	21.4976
novel.84	0.1392	1.3554	0.2428	1.4976	1.5962	1.3454
novel.3730	0.3286	0.9374	0.7041	2.1014	1.8658	1.2409
Wv_003637	0.7377	2.6385	2.3159	4.7999	6.3974	3.9631
Wv_060491	0.8582	2.4117	1.9244	3.9567	3.0833	6.7747
novel.960	0.258	0.3717	0.75	1.3132	0.8204	1.5842
Wv_038883	55.7382	64.018	57.3472	147.611	216.026	112.477
novel.1736	0	1.9082	0	1.9748	1.4394	1.3345
Wv_055777	2.4143	4.1826	1.0264	6.2836	8.6037	5.1341
Wv_036872	8.438	3.0405	4.349	19.7978	15.4722	7.8183
Wv_073545	1.9502	1.4062	1.5799	2.4887	6.983	3.9268
Wv_013259	0.4551	0.3391	0.4365	1.0265	1.3483	0.9313
novel.2041	0.6983	0.9366	0.5115	1.454	3.2096	1.0719
Wv_060056	4.1496	1.7315	2.3159	7.4879	8.0367	6.6524
Wv_012941	4.4597	10.392	4.8082	16.883	19.103	15.5346
novel.2382	2.7572	0.1786	1.2962	3.7856	1.9059	6.0108
novel.1032	0.2918	0.0559	0.4362	0.6726	0.3434	1.1303
Wv_051305	59.4668	225.835	80.6749	377.163	313.035	248.947
Wv_010568	2.0577	2.9836	2.6188	7.2949	7.9576	5.1217
novel.670	0.213	0	0.3566	0.5987	0.0739	0.8937
novel.280	0.4159	0	1.057	1.7319	0.2576	2.0672
Wv_033751	0.7093	1.2351	1.2306	2.0015	4.322	2.1584
novel.1291	0.0855	1.0705	0.3579	1.6024	0.8157	1.4876
Wv_002750	0.1076	0.2052	0.1501	0.2688	0.6219	0.3376
Wv_064447	1.9521	3.3514	3.1051	6.5034	9.2094	6.5788
Wv_049032	36.6822	64.7412	47.9193	127.107	166.02	100.22
Wv_027414	1.7186	1.8782	0.9991	4.7711	3.4775	3.908
Wv_023555	0.6409	3.4385	0.4471	5.3379	4.2612	1.9676
novel.586	0.5912	0.4405	1.1857	1.5899	2.6061	1.7644
novel.133	0.0415	0.2043	0.3477	0.7135	0.5763	0.2763
novel.238	0.1095	0.8814	0.8023	1.7104	2.0897	0.8967
Wv_040435	0.4172	0.5863	0.0624	0.6205	1.0855	1.0979
Wv_019298	2.1155	6.6414	1.2298	9.6413	9.7842	6.0132
Wv_038099	2.3786	3.1903	1.8668	6.9868	7.9564	4.6073
Wv_049754	0.272	2.5131	2.0872	4.0586	5.6609	2.9688
Wv_019479	0.3485	1.1945	0.6078	2.0559	2.5689	0.951
Wv_045462	9.7436	19.6739	11.7904	32.4231	47.2878	27.7727
Wv_015515	0.9783	1.1178	1.0238	3.7911	3.2994	1.1124
Wv_049427	0.4363	1.1702	0.9833	1.3625	4.016	1.4423
Wv_029033	3.6546	8.1347	7.6486	14.5306	17.566	18.8578
novel.866	0.4303	0.3298	0.9649	0.512	3.4119	0.7549
Wv_003843	0.4653	0.468	0.426	1.0899	1.0087	1.4879
Wv_038889	0.8092	0.6753	1.1854	1.8533	3.3682	1.8768
Wv_030284	0.9169	2.0223	1.4072	3.7546	4.7178	2.8773
Wv_041815	2.4377	7.0232	5.4796	12.6887	15.6588	10.5321
Wv_039875	0.0848	0.3793	0.1184	0.8538	0.5395	0.0868
novel.2337	0.2771	0.9912	0.6215	1.9372	1.8197	1.1344
Wv_049515	1.8999	2.0629	4.9704	10.4548	9.7681	3.4718
novel.3298	1.0191	1.9683	1.8343	4.3711	5.0198	3.2119
novel.419	0.4976	1.3752	0.7574	1.6012	4.276	0.9721
novel.258	0.4587	1.0441	0.4302	1.6001	2.0562	1.3168
Wv_038921	2.5196	9.7624	7.3689	18.2266	23.5305	8.9247
novel.49	0.8573	0.0719	1.411	2.6681	0.4259	3.2348
Wv_018232	1.7049	1.715	1.6168	4.881	5.0824	3.2166
Wv_036324	5.5774	7.4494	9.7396	17.3105	28.5975	14.1971
Wv_068399	3.0067	6.9584	3.7016	11.416	14.8778	9.0493
Wv_025547	6.4733	15.1987	7.2808	30.0739	23.2185	20.5483
Wv_046053	1.3908	1.2812	1.5435	2.5447	5.7928	2.8247
novel.3398	0	0.6964	0.2397	0.8585	0.7946	0.7032
novel.628	35.7472	19.0776	84.1172	126.794	116.514	129.993
Wv_038795	0.6107	2.7302	2.3432	4.2384	6.7082	3.7495
Wv_070065	8.7816	10.7686	1.5753	19.8517	20.2354	14.1212
Wv_051396	0.2565	0.688	0.8052	1.6689	1.5848	1.2795
novel.3454	0.435	0.4668	0.9408	2.3853	0.9054	1.5136
novel.1612	0.4886	1.0297	0.5478	1.3079	2.9657	1.0713
novel.723	1.5001	0.7222	0.7245	1.4415	4.1027	2.2435
Wv_009581	0.1458	0.7822	0.7247	1.3281	1.5488	1.38
Wv_053612	1.3211	5.7094	0.9216	6.8767	6.8739	6.3087
Wv_003807	1.0789	1.7616	0.9572	3.1742	4.9425	1.68
Wv_015043	3.0108	3.0661	2.5818	6.7478	10.0089	5.8196
novel.3126	0.5483	0.2101	0.5327	1.2231	0.849	1.3224
Wv_016186	0.3002	1.1073	0.7068	1.0939	1.7248	2.6112
novel.3734	0.1484	0.876	0.4815	1.3135	1.6091	0.8962
Wv_014277	3.033	4.8041	2.267	9.0216	9.6943	7.2714
Wv_070027	22.5058	32.1562	18.6951	69.0821	73.642	46.0601
Wv_072909	0.5966	0.5335	1.2487	1.5528	2.3283	2.3403
novel.825	0	1.9294	0	2.1216	1.0396	1.472
Wv_060829	4.8586	2.9388	5.8319	14.2816	14.6229	6.8727
Wv_037990	18.657	38.6824	27.2291	61.7707	99.2106	56.4598
Wv_071174	3.1718	7.219	1.7601	10.6565	9.0853	10.8189
novel.1097	0.2617	0.1404	1.0952	0.9806	0.6353	2.3562
Wv_019740	0.1075	0.2884	0.4126	0.3358	0.5906	1.1737
Wv_051983	2.1024	3.2651	0.9263	1.8432	5.9496	8.3792
Wv_070101	0.2537	0.6806	0.7753	1.7329	2.0068	0.6647
Wv_067457	1.8217	4.4934	2.3336	5.8857	7.5176	8.6136
novel.3120	0.6957	0.0259	0.5157	1.509	0.4777	1.3052
Wv_020075	5.1639	9.8667	7.3014	21.6958	23.8036	11.6378
Wv_012700	2.186	2.459	0.8117	5.5058	5.4425	3.0306
Wv_058414	1.4106	3.7838	1.516	7.779	5.6864	3.394
novel.1359	0.5334	0.9538	1.3193	2.625	2.7333	1.8855
novel.491	2.5431	3.701	2.539	7.4294	10.4195	4.74
Wv_072309	1.9039	4.1614	4.4274	8.5891	7.3382	11.0402
Wv_020961	9.1748	11.0395	17.0682	29.3621	43.0727	24.9201
Wv_039615	0.119	2.4472	1.2452	2.395	3.2678	3.8559
Wv_031635	3.1067	14.4451	1.2413	17.9357	11.1686	16.4736
Wv_074339	0.3447	2.6506	0.8657	3.5167	4.1251	1.9752
Wv_027444	0.4238	0.6891	0.3226	0.5215	0.5012	2.6418
Wv_012968	1.6887	4.1943	0.7854	5.4694	7.3222	4.0321
Wv_004968	0.2411	1.3473	0.5676	1.7569	2.5612	1.1102
Wv_060967	1.1581	2.8328	2.0059	4.8087	6.4645	3.9775
Wv_049305	0.1695	0.3681	0.2788	0.6807	1.0081	0.3965
Wv_073765	0.329	0.3252	0.1993	0.4868	0.3754	1.3291
novel.287	2.3071	1.3348	1.4201	3.532	7.4143	2.2219
Wv_037949	38.8488	40.8503	26.1572	91.1492	101.493	78.4625
Wv_063685	0.5124	0.9164	0.881	1.8291	2.7775	1.311
Wv_013291	39.9799	59.6286	46.5229	119.439	161.914	92.1543
Wv_037752	0.3089	0.5524	0.4618	1.4241	1.4924	0.4515
Wv_029026	0.9103	1.5724	1.6886	2.9937	5.5078	2.2229
Wv_053196	0.1023	0.8839	0.321	1.1001	0.8868	1.2558
Wv_020311	0.1237	0.6081	0.3882	0.8689	1.26	0.6959
Wv_003186	1.2947	2.6239	1.3096	4.7623	3.967	4.4602
Wv_059867	0.3917	0.8596	1.5277	1.8164	2.7482	2.587
Wv_050733	0.8185	1.131	1.0122	2.4013	2.6455	2.5126
Wv_037993	0.3731	0.9452	0.911	2.2658	2.2379	1.1454
novel.236	1.6444	2.8197	2.5306	5.1359	8.1202	4.5929
Wv_042337	0.2009	0.6826	0.4625	1.6314	0.8015	0.9457
Wv_010846	0.6539	1.5201	0.8211	2.6321	1.9279	2.9887
novel.2908	0.1857	0.498	0.3238	0.9664	1.0734	0.5066
Wv_058337	5.9872	10.601	4.1562	15.7987	19.9975	16.3176
Wv_017656	0.365	0.2539	0.6791	0.929	1.7235	0.7056
Wv_056114	0.7075	1.107	0.7403	1.8413	2.9653	1.6892
Wv_013743	1.0092	2.182	0.8832	2.5787	4.4871	3.1731
Wv_025381	28.7703	55.8005	64.4926	162.385	165.72	51.0157
Wv_013969	8.6311	7.3217	6.8318	19.123	31.4751	8.0395
novel.1967	0.2223	0.0994	0.407	0.6363	0.53	0.7202
novel.885	0.1017	0.1819	0.8514	0.5294	2.0285	0.4163
Wv_005012	8.9826	17.635	8.4802	25.0049	33.0217	30.1732
novel.1688	0.6605	0.6398	1.2096	3.9541	1.8139	0.6196
Wv_043515	11.2969	19.5075	4.2533	34.8468	33.848	18.1047
Wv_014657	0.3786	2.9336	5.678	6.0429	9.6297	7.3601
Wv_035038	0.4008	1.3141	0.4893	1.4605	2.4911	1.5723
Wv_016002	0.9633	1.091	0.0672	0.8023	3.4529	1.1172
Wv_013885	5.2326	8.5375	4.0644	14.2645	16.4668	14.021
novel.2655	7.4822	17.5254	15.521	30.5324	50.9398	20.9907
Wv_040232	14.113	11.0548	16.5992	39.5848	36.312	31.0319
Wv_064353	3.2253	4.3868	3.6603	10.8772	9.494	8.0884
Wv_014465	0.8582	1.0962	1.0264	1.7869	2.0201	3.7637
novel.1305	0.3785	1.0961	0.9384	2.1499	2.2261	1.667
novel.3867	7.6157	6.409	8.6725	6.9956	40.2088	11.6896
Wv_039221	13.8457	27.2926	19.2399	53.9598	60.1523	37.0766
novel.3902	38.8746	19.4282	37.4836	27.4624	159.381	65.3887
Wv_017779	1.3144	3.6727	3.6678	7.1838	9.1662	5.436
Wv_054881	0.3358	0.6381	0.3075	0.6119	0.9829	1.6324
Wv_006093	0.2519	0.6757	0.5711	1.3111	1.4562	0.988
Wv_036055	4.6333	7.1414	4.7099	17.3646	15.077	8.7147
Wv_064536	0	4.7935	2.5244	3.9067	8.1358	5.8972
novel.1132	0.8365	0.6329	0.808	2.0097	1.8415	1.9095
Wv_023068	23.6239	37.5064	30.3659	66.3262	101.345	62.4341
Wv_046782	1.3612	3.0203	3.3237	5.8259	9.4436	4.1272
Wv_017619	0.5089	2.8213	0.5325	3.1788	3.6189	2.6038
Wv_036835	1.5866	0.9773	3.0623	5.5425	5.84	3.0667
Wv_050892	8.3964	26.317	16.4861	42.5308	50.4215	33.3977
Wv_032891	10.5593	35.4403	57.1701	83.323	123.953	54.0264
Wv_016960	0.5179	1.312	0.4968	2.0217	2.3203	1.4131
novel.733	3.3234	9.3023	4.8385	9.176	18.7958	15.3774
Wv_069757	6.5387	4.7747	5.702	16.2238	20.6024	6.3565
Wv_001178	0.9301	0.7485	0	2.0334	1.8551	0.2855
Wv_012917	0.8726	1.7024	1.9923	3.6338	5.2284	2.5977
Wv_060268	2.498	8.2027	2.2985	12.9581	10.2339	8.2416
Wv_004410	0.6895	1.0503	1.2292	1.6748	3.7868	2.0382
Wv_046200	4.116	10.8922	7.6136	22.7667	17.847	15.1031
Wv_012368	0.3255	1.691	0.5353	1.5008	2.6079	2.0938
Wv_003254	1.1317	3.373	2.0132	5.341	7.1643	3.59
Wv_037807	3.6151	2.2728	3.783	6.645	13.3729	4.7398
novel.1222	0.6662	0.9928	0.1162	1.4449	1.6369	1.3066
Wv_040666	0.3913	1.1996	0.9944	2.7352	1.3089	2.3453
novel.160	0.2695	0.6265	0.2256	1.01	0.6076	1.1583
Wv_006455	0.5394	2.0098	0.6586	1.2168	1.8712	4.7841
Wv_062792	1.8628	3.6783	1.2183	4.6059	7.7407	4.3684
Wv_067128	13.2786	16.9191	19.6618	44.2363	49.8611	31.1163
Wv_012365	4.5807	10.1858	6.6226	18.7616	17.3533	16.6528
Wv_009903	0	1.3128	0.0931	1.2506	0.8874	1.1382
novel.3332	0.7782	0.0765	0.8143	1.5579	0.3411	2.4151
Wv_014126	0.8019	2.0858	2.2885	3.6428	5.3103	3.9536
Wv_012923	15.1366	37.2916	13.649	62.3621	43.0104	55.0361
Wv_038682	24.5817	35.3748	50.4193	108.067	111.014	58.1845
Wv_062653	0.1262	1.1283	1.1224	2.496	1.2037	2.1306
Wv_058493	1.6838	4.5167	3.1325	8.8946	6.3817	7.6579
Wv_012069	5.2629	6.941	4.6812	13.6974	16.3733	11.9153
Wv_033046	0.2248	0.2613	0.3293	0.8424	0.7992	0.391
Wv_039621	2.4458	5.2001	2.2182	7.073	10.8409	6.3405
Wv_032679	0.1706	0.3135	0.2479	0.3848	0.9451	0.4946
Wv_021263	0.1766	0.5528	0.4313	0.7355	1.1743	0.9639
Wv_034332	11.8208	19.2937	21.009	48.4436	57.9268	23.4244
Wv_065140	171.983	268.286	208.874	642.942	631.79	328.462
Wv_029169	22.0425	46.2159	45.2638	83.185	127.388	71.3366
novel.3448	0.3413	3.3569	2.2619	6.0403	3.749	4.6567
Wv_005023	6.4373	10.3606	7.814	19.944	21.7492	19.1293
Wv_032813	0.5765	0.8837	1.1635	1.972	2.7497	1.8119
novel.1501	0.5882	0.6694	0.5036	0.8351	2.3883	1.1765
Wv_021055	4.2879	8.8224	3.8115	15.0238	12.5149	13.6351
Wv_060133	0.2055	0.6431	0.5376	0.6418	1.7376	1.0514
Wv_036719	2.3566	3.7534	1.9266	4.2934	9.7074	5.878
Wv_069444	16.4973	22.101	11.7678	42.8475	52.7212	28.4475
Wv_010716	0	6.0136	0	1.7504	4.1313	8.0292
Wv_037824	0.4004	1.0741	0.2793	2.0379	1.4275	0.774
Wv_010815	0.7224	1.2357	0.493	1.7657	2.0428	2.2177
Wv_037513	0.2786	0.7281	0.2691	0.8923	1.0406	1.1841
Wv_056570	2.6515	3.0249	0.9568	3.5219	11.2591	1.6841
Wv_017036	175.025	223.844	232.005	518.104	684.418	367.151
Wv_046431	10.2012	13.9134	16.8733	34.8947	46.2712	20.8777
Wv_011680	3.2867	4.3443	2.6916	10.488	8.8605	5.9953
novel.1347	0.8449	2.3383	0.9683	3.4764	3.8727	2.7172
Wv_034061	0.3446	1.0783	0.3155	0.9416	1.3819	1.8951
Wv_057964	4.3155	11.1475	7.0248	21.299	20.7915	12.594
Wv_041949	0.3069	0.871	0.5865	1.4309	2.0251	0.8466
Wv_049176	0.2424	0.2168	1.3954	4.417	0.1577	0
Wv_022923	0.3448	0.925	0.2062	0.9232	0.7263	1.9156
Wv_016537	23.1614	46.1988	53.2386	114.38	96.6517	89.942
Wv_045541	22.9047	52.3098	19.5007	108.715	72.8479	44.4559
Wv_050969	10.3978	15.8793	11.1214	28.7862	36.4671	26.4117
novel.3430	0.5473	1.6063	0.8341	2.2294	3.1262	1.8749
novel.282	26.5999	0.9441	26.1353	51.1565	6.8322	79.1652
Wv_015257	0.468	1.7202	0.9794	2.5441	3.3817	1.7558
novel.3695	2.2482	4.607	2.5848	7.6542	8.2586	6.9707
Wv_006227	5.3944	24.8592	10.4214	28.5117	44.6217	24.6281
Wv_040815	0.8276	0.2114	0.8042	1.8463	0.8203	1.9358
Wv_035665	1.3018	1.6296	1.8391	3.5576	5.3343	2.8641
Wv_042947	0.1962	0.3946	0.3592	0.6637	0.808	0.8531
Wv_023286	1.8067	4.2367	2.711	7.8073	7.7451	5.616
Wv_020398	2.7142	2.9123	4.1893	8.1943	12.3572	3.7495
Wv_058463	35.1456	43.0601	35.6145	102.448	98.3814	77.1809
novel.2341	1.8941	2.7286	2.0922	5.3314	6.8897	4.1816
novel.3696	0.7785	0.7496	0.1253	1.3715	0.9348	1.7158
Wv_058711	2.6197	8.8147	1.2264	9.33	13.6307	6.8428
Wv_070129	5.0015	16.6105	8.8226	22.6869	26.2096	23.9082
Wv_034953	1.347	0.8636	1.6489	5.0272	3.0857	1.4044
Wv_057297	0.3753	1.2583	0.589	1.172	2.278	1.92
Wv_046345	0.3819	1.1952	0.6994	2.3855	2.4011	0.6839
novel.587	78.3156	37.4678	51.4093	118.837	257.378	43.175
Wv_045555	0.2638	0.9906	0.2208	1.0435	1.2353	1.2417
Wv_059219	43.417	32.0783	48.307	121.985	128.453	55.2232
Wv_039275	12.8447	25.934	14.7752	43.4675	48.7018	36.2027
Wv_035348	0.2333	1.3558	0.4882	1.8214	1.2138	1.9097
Wv_044155	11.7641	11.1184	12.0553	30.0786	38.2704	17.2152
Wv_060036	2.2713	3.3002	2.3768	7.0938	5.1705	6.9727
Wv_046562	7.7548	27.1129	10.9158	30.0789	37.679	40.1086
Wv_065936	1.677	3.2989	1.6379	4.1513	6.8192	4.9195
Wv_048577	2.6155	3.1182	1.8246	6.3534	9.2616	2.6764
Wv_027871	0.7123	1.7983	0.8769	5.1034	1.7804	1.0719
Wv_003777	16.4686	21.2185	10.0415	49.4905	38.999	25.5039
Wv_014193	4.4516	15.3502	11.8686	21.3981	29.6144	24.7376
Wv_046559	0.592	1.383	1.4387	2.5446	3.1298	2.5598
Wv_071361	0.9883	4.4921	1.4651	5.916	5.8208	4.5088
Wv_028892	20.0116	17.7378	8.9227	41.8478	33.652	37.038
Wv_049844	0.211	0.1347	0.3154	0.6589	0.5488	0.4009
Wv_049769	21.5201	25.6048	37.8641	75.3391	86.0666	46.0769
Wv_069916	0.5736	1.736	0.9697	2.1591	3.597	2.0771
Wv_004081	16.92	25.3283	9.5492	43.0473	47.7288	32.4883
Wv_050893	4.287	20.827	16.5984	33.0262	41.8858	24.2738
novel.200	0.5006	0	0.6875	1.4332	0.0814	1.4407
Wv_012672	6.2132	20.1981	13.9108	33.5953	37.4246	24.594
Wv_050919	5.825	9.3751	9.5408	14.8176	27.5853	17.4673
novel.1193	3.5944	10.0924	10.1591	15.7375	31.8993	9.8657
Wv_005562	0	3.5327	0	4.1131	0.9664	2.5916
novel.295	0.2817	0.028	0.5241	0.5214	0.1086	1.4414
novel.1125	1.046	0.6115	0.9683	1.7172	2.1631	2.5113
Wv_009913	0.5718	0.7158	0.758	2.3416	0.9918	1.5604
Wv_002143	0.1069	1.0134	0.7609	1.2022	1.5764	1.6631
Wv_058394	0.3781	1.0625	0.763	1.0121	2.8806	1.3817
Wv_073790	0.3952	0.2827	1.0752	0.2057	2.0906	2.0625
Wv_040148	3.0358	4.3849	1.8083	2.2853	2.5517	17.0621
Wv_014885	1.3211	12.0631	0.7122	11.0443	4.9992	15.3211
Wv_070778	0.9272	3.5045	3.6604	4.6507	8.5521	6.167
Wv_011141	603.666	1294.13	836.12	2378.77	2327.63	1744.17
novel.1924	0.6951	1.1654	0.4546	1.3569	2.562	1.6005
Wv_019421	0.5869	1.9448	0.3974	2.4081	2.3054	2.0844
Wv_046399	13.4911	24.9494	13.7406	42.3436	48.1521	32.7314
Wv_012665	20.3085	24.9684	25.0149	63.6473	66.8996	37.9551
Wv_016978	0.956	1.8724	1.4767	3.2226	3.8688	3.1676
Wv_015141	1.1959	2.557	1.3058	3.4102	4.2159	4.3363
novel.1783	1.1464	0.7517	1.0397	1.83	3.3139	1.9552
Wv_018293	4.2191	1.4012	4.1628	9.6632	9.3039	4.9342
Wv_048003	2.2766	3.742	3.1006	6.361	10.278	5.1561
Wv_000962	0.2885	1.2897	1.3886	2.1623	3.6024	1.2988
Wv_051815	2.4603	1.7242	1.7744	3.5997	8.1596	2.7218
novel.2154	0.5292	1.104	2.0303	2.7544	4.5888	1.4439
Wv_017267	0.5317	1.076	0.4247	1.3111	1.9902	1.4892
Wv_060894	0.5645	1.8235	1.0671	2.4833	3.474	2.1615
Wv_065469	10.6176	10.6575	8.3151	27.3131	21.5637	21.5897
Wv_046133	1.4967	2.119	1.1747	5.1939	4.9755	1.1487
Wv_023236	0.4389	1.0791	0.6889	1.7895	2.4104	1.0105
Wv_022966	0.6396	1.6555	0.4227	2.2429	1.445	2.5835
Wv_036084	0.7933	1.9861	0.9962	2.808	3.9901	2.1106
novel.3003	0.9375	0.3353	0.5396	0.7808	2.8861	0.7675
Wv_031454	13.8507	31.4793	23.1157	46.3416	70.8905	44.2519
Wv_004975	9.4795	20.0898	8.9333	24.9173	40.7402	24.5456
Wv_065220	1.4055	2.779	2.983	5.8323	7.3304	3.8691
Wv_009560	8.1505	10.8685	8.6276	23.4938	25.2085	16.7772
Wv_043821	1.9348	3.8738	4.7977	7.7507	10.6146	6.8867
Wv_003134	10.9468	28.7053	14.6493	38.3528	54.6765	33.7129
novel.284	28.4954	2.2125	25.4753	51.7691	10.3137	76.0425
Wv_036687	0.3342	0.3415	0.8492	0.5964	2.7737	0.342
Wv_061342	1.6133	2.5444	0.9848	3.5923	3.8863	4.5628
Wv_022171	11.833	24.3972	13.5479	40.5797	48.1691	27.6361
Wv_020052	0.9734	3.1914	0.8489	3.8847	4.9243	2.8223
Wv_049559	0.1211	0.6494	0.7284	1.6698	1.0235	0.8052
novel.223	5.1885	7.7322	3.5335	12.6037	13.9985	11.9672
Wv_033544	0.5842	5.811	4.4319	7.754	10.3693	6.9678
Wv_070231	5.3335	16.9774	9.6953	28.5239	26.4034	18.9617
Wv_014918	12.382	13.74	12.957	32.0371	34.7664	25.7123
Wv_019781	63.221	91.3723	53.5585	176.985	126.548	181.404
Wv_036104	0.3552	0.6352	1.1151	1.3404	1.8866	1.7719
Wv_006201	1.5432	3.283	2.3944	6.7862	6.5758	3.4849
novel.3542	0.5711	1.8638	0.2092	1.8728	2.7734	1.3733
Wv_014493	0.999	1.0719	0.5227	2.496	2.1658	1.4311
Wv_030654	11.4453	14.0865	9.2996	28.5966	31.9365	21.2192
Wv_016580	15.0463	25.776	5.4392	31.8266	43.0294	31.6334
Wv_060238	1.1809	2.2557	2.2467	5.0851	2.0947	6.0968
novel.2898	0.4191	0.5765	1.012	1.8794	1.1742	1.6824
novel.2662	0.4878	1.1917	0.8295	2.6481	2.2588	0.9003
Wv_007553	1.3371	2.7621	1.2544	2.64	5.5977	4.2462
novel.2515	0.0793	0.638	0.3319	0.7016	1.2719	0.4462
Wv_012985	0.2867	1.2499	0.1875	1.8284	1.2123	0.8436
novel.3753	0.7644	1.9066	1.5998	3.6858	3.6983	2.5525
Wv_036260	10.5365	22.1709	8.0548	26.9302	34.5795	32.2167
Wv_022196	0.7818	0.9787	0.8181	1.4243	1.5933	3.0401
Wv_037948	2.6537	6.0637	4.6001	11.6644	11.2274	7.9544
Wv_041981	4.1601	5.6001	1.5308	8.6619	5.3124	11.9758
Wv_057639	0.5394	2.8941	1.4677	3.3696	6.3622	1.5456
Wv_072607	4.1033	2.7834	4.9601	8.1017	13.1906	6.9499
Wv_046370	4.3955	6.4312	2.5089	8.3199	14.2075	8.5868
novel.2724	0.5841	0.1801	0.4637	0.9436	0.7511	1.2366
Wv_014957	17.5598	17.4309	14.3265	30.8296	58.7179	26.801
Wv_071218	14.9698	32.6889	27.232	50.2793	80.0248	44.2397
Wv_009955	1.4223	2.6888	1.9135	3.892	5.7793	4.3662
Wv_018480	1.0089	2.2699	1.3623	4.032	3.7255	2.964
Wv_017458	2.9721	3.7206	1.9905	5.4458	9.1757	5.657
Wv_053611	1.4835	3.3764	1.4112	5.7563	4.5611	4.1401
Wv_006490	6.6799	8.4877	2.2994	15.4181	9.299	15.2899
Wv_064002	0.3923	4.9111	2.258	4.9012	7.3148	5.0183
Wv_016557	0.746	0.7697	1.3212	1.9716	3.1851	1.5268
Wv_027078	0.6118	0.9847	0.5122	1.6986	2.1931	1.0018
novel.3635	1.7083	5.4008	4.5649	8.9876	11.4284	6.5554
Wv_053347	0.5533	2.6385	0.772	1.728	3.1987	4.1519
Wv_034970	7.871	13.2644	13.5735	31.0919	26.2398	23.2095
Wv_015050	1.0389	1.5721	1.798	4.4096	3.8811	1.9627
novel.1270	0.4488	0.9195	0.9783	2.005	2.4161	1.0332
novel.1830	0.5961	1.4923	1.1228	2.3581	2.2744	2.8058
Wv_026574	1.1516	1.0839	0.888	1.9561	3.364	1.9848
Wv_007202	18.4527	22.4872	9.9662	40.2024	44.2643	33.0444
Wv_029010	14.1249	28.1156	11.5127	37.9076	45.0573	39.8754
novel.3461	1.1257	2.4739	1.0928	3.9534	4.1047	2.6369
novel.3395	0.3613	0.7207	0.698	1.1864	1.5185	1.4221
Wv_017666	261.289	410.824	206.592	716.645	762.365	531.705
Wv_023530	3.5748	8.3183	5.859	12.3752	18.787	9.6519
novel.1751	0.151	1.2154	0.6006	2.107	1.4408	0.8655
Wv_028540	7.5752	10.7758	8.8878	13.3827	16.9207	32.6507
Wv_046371	17.0329	31.4118	22.1085	47.6982	64.4456	49.817
Wv_034807	1.1819	5.2537	3.6396	6.2224	10.4836	6.2544
novel.268	0.8312	1.1768	1.0148	2.524	1.8923	2.5518
Wv_027618	73.1653	140.676	60.0118	185.053	211.694	224.073
Wv_031413	0.4926	0.2643	2.0621	1.8463	2.307	2.5206
Wv_073854	0.1898	0.5092	1.0595	1.7128	1.6462	0.7123
Wv_002965	0.3354	0.7331	0.312	0.9311	1.3897	0.839
Wv_037124	0.6823	1.9828	0.714	3.0188	3.3283	1.3091
Wv_057703	6.2575	11.1904	3.1612	14.6014	15.7183	16.5603
Wv_000588	2.9559	2.5108	1.5466	2.9234	2.4352	10.8889
Wv_061872	0.6872	1.4747	2.8764	4.4355	5.125	2.1096
Wv_020461	2.3003	4.5193	4.916	7.1844	13.8235	6.1666
novel.3432	0.2247	0.5224	0.3527	0.5614	1.1107	0.8507
Wv_013290	4.6677	6.3702	5.6985	13.1713	13.8123	11.522
Wv_003376	16.7073	27.1582	19.9132	43.4727	65.8673	37.074
novel.962	0.8229	2.3095	1.8896	4.6998	4.014	2.6899
Wv_027929	1.5413	2.6414	2.5201	5.0811	5.6527	4.6658
Wv_013844	1.5041	2.4311	1.3923	4.2759	5.719	2.1903
novel.872	14.8488	3.4391	42.2487	31.0383	55.7528	59.586
Wv_040226	1.6697	1.8758	1.344	2.4068	6.2003	2.7162
Wv_006346	0.9182	0.5747	0.5765	1.2427	2.7869	0.7987
Wv_003572	0.4766	0.8996	0.2493	1.0198	1.4006	1.2733
Wv_057630	8.9393	15.9862	16.1284	26.3147	41.969	26.181
Wv_013021	1.2877	3.0262	1.4685	3.1281	6.1134	3.8856
Wv_047556	0.3662	0.4912	0.3537	1.1144	0.9649	0.6918
novel.1940	0	1.5587	0.8513	1.2099	1.8141	2.3785
Wv_041804	0.7571	1.1283	2.1127	3.5469	3.064	2.5825
Wv_000651	49.3444	54.7404	39.0333	107.095	137.079	83.8711
Wv_021415	2.3887	6.8703	3.6661	7.9991	9.7704	11.3254
Wv_024892	1.3486	1.1255	1.5994	5.8967	2.0272	1.38
Wv_035040	0	0.5836	0.7683	0.8918	0.8843	1.2939
Wv_053580	0.3668	1.2571	0.1919	1.4636	1.6433	0.9383
novel.472	0.9227	0.2822	2.6933	4.3225	1.6424	3.2052
Wv_006570	31.8577	49.0534	34.2425	97.6961	93.2968	69.9906
Wv_014333	0.1556	0.9276	0.3257	1.026	1.1695	0.9554
Wv_000338	3.4803	3.4231	2.3672	4.7101	8.9034	7.6569
Wv_011966	0.4936	1.8915	1.3282	3.2301	2.7518	2.3812
Wv_021901	2.0861	4.3717	1.9783	6.2437	6.8405	5.937
novel.1513	0.3708	0.1421	1.0532	1.489	0.6891	1.4636
Wv_018526	0	0.3087	0.312	0.5555	0.3674	0.4657
Wv_035887	0.455	0.6102	0.4421	1.1503	1.3809	0.8978
Wv_035604	0.1458	0.3911	0.3433	0.8348	0.6322	0.5222
novel.1461	1.013	2.1914	1.1626	3.7421	3.0605	3.0094
Wv_028005	1.2502	3.188	2.2531	5.5195	4.5978	4.9041
Wv_034523	1.6497	5.0742	1.2429	4.534	5.8941	7.2251
Wv_012707	77.52	74.4357	63.6973	113.705	278.721	105.086
Wv_017505	8.3669	8.0719	4.4545	16.8096	13.3023	17.2738
Wv_007192	7.3601	17.0232	15.3769	25.0671	40.6663	24.481
Wv_016480	2.7527	1.4292	2.2301	3.6977	3.4652	7.6327
Wv_012062	1.7981	6.6322	2.1169	17.0818	3.7035	2.07
novel.797	0.2485	0.6867	0.52	1.1757	1.4495	0.6472
Wv_068732	1.7262	1.8522	1.0838	3.4145	4.3413	2.8263
Wv_045787	12.3438	19.8927	11.8156	29.0385	41.9471	28.2981
Wv_016778	24.5132	60.3867	43.6835	102.178	105.645	79.8755
novel.1496	0.4621	0.2066	0.6286	1.0582	0.601	1.3239
Wv_065063	5.8532	10.0311	8.5312	17.144	22.7307	15.3659
Wv_006367	0.2218	0.5354	0.3713	1.1313	0.8077	0.59
Wv_021172	17.3011	33.1246	22.9576	50.3338	73.9582	40.9211
Wv_043807	33.2741	48.7452	31.5836	125.545	74.8492	53.1717
Wv_030368	0.1847	0.4404	0.451	0.737	0.9076	0.7875
Wv_007281	9.714	10.7267	16.664	27.8241	38.4143	19.0385
Wv_019031	1.0712	0	1.0409	1.9118	0.5308	2.5056
Wv_037224	0.1137	0.3196	0.3911	0.3383	0.8877	0.6484
novel.2410	0.114	0.7817	0.5966	0.7914	1.5823	0.9724
Wv_006092	0.4867	0.9429	0.5093	0.9712	2.3215	1.0791
Wv_013627	0.3786	0.7737	0.0566	0.7601	1.0552	0.8578
novel.3582	0.4191	0.1666	0.2924	0.7272	0.2827	1.0008
Wv_035944	5.724	10.1877	9.202	18.8357	24.9758	12.8971
Wv_035613	11.7574	16.3936	17.7244	36.6736	39.8857	27.4276
Wv_053443	8.2135	9.2112	10.343	15.6522	36.0967	11.8237
novel.631	2.4551	0.2417	4.1483	6.8704	1.211	7.9286
Wv_015462	34.9451	52.7241	50.982	105.678	124.984	82.7666
Wv_001255	74.9697	93.5921	96.3381	169.29	283.982	150.406
Wv_054094	3.6174	11.1223	8.7663	14.5354	21.1339	16.9499
Wv_051161	2.5128	2.4736	1.7369	6.5519	5.9576	2.6421
Wv_018445	31.7127	74.0178	52.7546	133.693	106.093	112.275
Wv_050048	4.7448	6.869	9.1028	18.9354	17.1448	10.7512
Wv_046095	1.2974	2.5033	1.6435	3.0568	3.7898	5.3803
Wv_046349	1.5862	4.8996	2.9219	5.3362	8.5831	6.989
Wv_005887	0.3028	2.3643	1.5842	2.6267	3.9035	2.8711
Wv_035646	3.2923	2.5062	2.7468	5.7433	8.5266	5.19
Wv_000571	14.3852	24.769	42.4134	74.1709	62.8801	47.9402
Wv_025132	10.2434	10.514	15.8566	25.6819	38.7913	19.2273
Wv_015151	3.6103	13.5131	2.7236	13.4608	9.9022	19.5029
novel.3411	0.5802	0.1482	0.6361	0.9492	0.6709	1.5267
Wv_051400	0.3343	0.8968	0.5088	1.487	1.6604	0.7153
Wv_036983	1.5529	3.4349	5.6449	7.4879	11.2699	5.3528
Wv_071098	2.7664	3.9577	3.4738	9.3599	9.1163	4.3878
novel.2950	1.1491	5.2931	6.3768	10.7304	9.5122	8.3737
Wv_003847	1.8311	4.5586	1.5028	4.5974	6.6941	6.0987
Wv_009881	0.3286	0.9304	0.8596	1.3684	1.8047	1.5692
Wv_068145	0.1357	0.9708	0.6391	1.2715	1.4122	1.1804
Wv_018238	1.1357	2.2969	1.2167	2.9839	4.7601	2.6009
Wv_068128	0.7571	1.0638	1.0186	1.689	2.2042	2.4903
Wv_072131	0.8929	1.4637	1.3236	3.5632	2.0648	2.5887
Wv_009882	3.2462	2.3335	1.9316	3.1807	3.4775	10.3563
Wv_026934	63.9626	7.8381	9.3746	9.7276	175.428	9.2659
Wv_036036	2.0934	5.1834	3.5386	6.7056	10.4733	6.9207
Wv_001678	3.164	0.8348	1.4655	3.456	6.2974	2.8662
Wv_016589	45.8365	66.7355	67.3773	140.32	159.261	104.074
Wv_069186	1.1278	3.2268	0.6294	4.3049	4.238	2.3081
Wv_039835	0.0366	0.3107	0.0765	0.1333	0.2854	0.5052
Wv_050953	0.4116	0.8937	0.3076	1.2854	1.3257	0.9626
Wv_033913	2.6377	6.8134	3.2969	9.5347	11.5324	6.9727
Wv_017889	5.3944	2.5536	2.9885	3.3035	17.6116	4.2212
Wv_056082	1.9039	4.918	1.3282	6.3868	6.7878	4.7624
Wv_034668	28.3841	34.0554	19.0943	65.4313	58.8998	57.0533
Wv_046385	0.639	2.0217	1.2344	2.5073	2.4296	3.6717
Wv_056192	6.6295	11.542	7.471	15.2634	26.6174	15.2638
Wv_020880	34.4977	47.2816	22.8585	82.3671	96.4493	53.1564
novel.2256	0.3186	1.4527	0.7001	1.7909	2.4864	1.141
Wv_055901	7.5026	13.5832	8.8243	28.0151	25.7563	12.3092
Wv_069800	3.8791	1.7885	1.2051	3.9753	5.3088	6.3264
novel.1526	0.2602	0.3257	1.3613	0.4334	3.565	0.5325
Wv_004076	10.294	7.1245	24.496	37.6629	35.8796	22.6374
Wv_045449	19.6235	26.5016	16.6153	41.9606	63.6925	34.3287
novel.3421	0.383	2.1867	1.6033	3.5275	3.7305	1.8995
novel.481	0.9208	0.741	0.5781	1.6297	2.0762	1.3192
Wv_010381	1.0123	0.8575	0.5018	1.1648	2.8646	1.3085
Wv_043735	0.9292	0.3231	0.4321	0.8599	1.925	1.0565
Wv_001187	1.9359	1.351	0.3459	1.0323	1.0646	6.0395
Wv_037653	1.1565	3.8098	1.9427	5.006	6.5453	3.5814
Wv_068363	1.9455	7.2747	4.2568	8.1017	12.7305	8.8683
Wv_024674	39.4002	69.3935	48.4031	131.494	132.227	83.6248
Wv_041388	1.3248	2.1928	3.4806	5.6636	6.7834	3.3027
Wv_033330	1.6018	4.8024	3.106	10.1038	6.7413	3.905
Wv_070068	2.055	6.7653	2.346	9.0438	8.9106	6.3087
Wv_035486	0.9292	2.6771	1.5125	1.7197	5.2824	4.3316
Wv_052388	2.2955	3.0788	3.3629	4.0626	9.1571	6.3422
Wv_061982	141.967	173.71	331.923	550.207	592.148	322.069
Wv_041625	0.9123	1.2521	0.7771	1.8112	2.9071	1.8237
Wv_058087	7.7006	14.3448	8.6458	26.5557	20.1731	20.6849
novel.3775	0.4857	1.6314	0.8678	2.3064	2.5788	1.6245
Wv_072027	0.6422	3.7898	1.344	3.744	4.4553	4.3372
novel.3015	0.7244	3.8862	0.4824	4.2505	3.3123	3.2346
Wv_069948	0.0897	0.5616	0.2347	0.7005	0.817	0.4131
novel.959	0.4477	0.6227	0.8676	1.5536	1.4379	1.3235
Wv_064813	2.1119	3.0377	1.9217	5.3531	5.4146	4.8859
Wv_063843	2.8392	2.6021	2.5996	9.2367	5.9092	2.6874
Wv_046413	2.9076	4.1735	5.3647	10.037	12.4749	5.246
Wv_019843	4.6304	5.548	4.264	9.9303	12.7693	9.3818
novel.2431	0.4677	0.4461	0.4242	0.9089	1.0816	0.9891
Wv_068989	1.8684	6.2893	2.1851	7.7422	8.6413	5.9231
Wv_067047	2.6972	1.835	2.4543	3.9678	9.2545	2.58
Wv_069168	1.7079	2.7935	1.4385	4.3366	5.9605	2.7707
Wv_026893	1.6871	3.4935	2.4159	5.7315	7.0845	3.9072
Wv_007078	140.105	199.816	160.323	350.347	471.196	286.43
novel.111	0.9207	0.1453	0.9776	1.9029	0.317	2.4385
novel.2373	1.0021	2.1504	1.468	2.0864	3.8236	4.3067
Wv_054374	6.415	6.8278	12.3579	16.2597	26.0455	15.5159
novel.3784	0.9644	1.2934	0.2523	1.8824	2.4044	1.2335
Wv_057785	4.6855	5.733	6.3653	15.3609	12.9739	8.8742
Wv_074181	0.1601	0.358	0.5027	0.6668	0.6943	0.9012
Wv_024046	2.7842	3.5787	5.0987	7.2464	14.487	3.9175
Wv_015215	1.757	3.528	1.129	2.3106	2.5128	9.0845
Wv_039819	8.1076	11.5306	6.48	19.1407	23.3627	14.9598
Wv_018356	2.8222	5.8617	2.7686	8.202	10.4014	6.3774
Wv_011580	0.7571	4.7388	0.5942	6.3056	4.4319	2.1306
Wv_037079	1.2168	0.2901	0.5093	1.7735	1.2662	1.4942
novel.462	18.7455	19.008	25.0822	52.8667	56.739	30.5494
novel.2807	0.8589	1.5725	1.5835	3.3956	3.6621	1.7892
Wv_035272	2.7342	2.8853	1.6754	4.2568	7.1773	4.7135
novel.8	1.0075	0.2252	1.1422	1.7482	1.8931	1.7183
Wv_038601	2.4455	5.1082	4.4514	7.1884	11.9759	7.297
Wv_070235	0.8529	1.1439	0.0892	0.8879	1.4053	2.2691
Wv_070494	12.3077	15.641	12.6052	29.988	33.3824	26.0463
Wv_056175	4.438	10.1258	3.5231	9.0811	7.4318	22.5502
Wv_026822	2.5578	2.3457	0.2745	2.1166	5.062	4.2282
Wv_031533	0.1816	0.4223	0.1901	0.3782	0.693	0.6691
Wv_002926	0.7263	1.188	0.5932	1.0881	3.9022	0.5439
Wv_031662	1.2105	4.2352	1.7073	7.0131	5.2029	3.0697
Wv_050671	3.0977	4.1357	2.5089	5.4558	10.3773	5.6015
Wv_028625	0.8462	1.1169	1.8764	1.678	4.6999	2.2266
Wv_004168	1.3939	3.8139	2.1296	4.3534	6.5759	4.9923
novel.2659	3.3042	0.9401	1.4145	4.8472	5.2099	2.6128
novel.227	0.3203	1.0502	1.4246	2.9458	2.176	0.9834
Wv_039748	6.7695	2.6482	5.7556	11.8926	10.6403	11.2567
novel.1588	5.2074	11.801	3.4762	17.5722	15.3384	10.8411
Wv_031123	14.3257	28.9107	19.2407	47.9242	53.4665	33.9768
Wv_066158	6.0281	13.6996	8.8885	18.1136	26.6329	17.3372
novel.2539	3.5357	8.694	5.0411	10.69	17.4262	9.2713
novel.3762	0.8929	1.956	1.3081	1.9985	4.5684	2.5126
Wv_071301	8.8171	16.6325	8.6815	24.4777	31.5206	17.8546
Wv_018380	81.2851	114.864	80.2915	182.64	253.197	168.208
Wv_036494	0.1179	0.3916	0.4583	0.6664	0.9495	0.4999
Wv_062343	6.2501	14.7697	9.8105	20.7596	17.1637	28.7806
Wv_074420	1.6898	0	0.6801	2.5712	0.1127	2.6603
Wv_035231	0.7178	1.805	0.5633	2.4285	2.4509	1.7444
Wv_035319	4.73	5.8002	4.384	11.4898	14.1026	7.0067
Wv_006959	0.9248	0.2297	0.2688	0.4279	0.1337	2.6286
Wv_002231	3.1122	4.6379	2.6054	3.024	13.3145	6.3693
novel.1687	0.769	0.9376	0.0732	1.5283	1.455	0.8584
Wv_067335	7.1926	8.852	6.0044	12.8725	21.8661	13.4798
novel.1728	0.4054	1.5467	0.6222	1.3506	2.2267	1.9361
Wv_038004	0.3596	0.9111	0.0627	0.936	0.9876	0.92
novel.725	1.3959	1.8722	1.0955	3.8146	3.1776	2.4997
Wv_012432	6.3001	9.9051	5.4389	13.5001	18.2115	15.2038
novel.340	2.8392	1.6924	4.5556	7.0938	6.4016	6.5854
novel.3232	0.5451	2.4371	4.8487	6.3844	6.7364	4.0442
Wv_070476	10.5191	4.7028	9.4553	19.5154	20.4666	14.9042
Wv_034628	5.1176	7.9639	14.9588	17.7763	28.9753	15.4588
Wv_065433	0.238	2.1796	1.7779	2.8539	3.2599	2.864
Wv_030836	1.9809	4.1118	4.59	7.9544	9.8163	5.502
novel.1216	0.3613	1.2921	1.2716	2.5302	2.307	1.4787
Wv_034456	12.2873	16.7034	11.2376	24.9077	34.4792	28.1116
novel.2754	0.8518	2.4898	2.0911	3.4105	4.6591	3.6875
Wv_044099	74.7575	87.8397	98.1776	213.282	220.923	136.794
Wv_040169	0.6315	1.1294	1.542	2.082	2.6471	2.4773
novel.2230	0.6736	2.5976	1.0574	3.0025	2.8114	3.3605
Wv_017119	1.2272	3.1547	2.5148	4.2053	7.4495	3.2964
Wv_062656	2.5451	5.6727	1.9299	10.8671	5.9176	4.6425
Wv_060755	7.342	15.5853	11.2606	25.2644	29.162	19.2701
Wv_053232	1.7495	1.912	1.6274	3.6428	3.7087	4.1774
Wv_043733	8.6165	10.4141	8.9784	16.0591	29.8415	15.4301
Wv_023867	1.7695	2.8128	1.6459	3.6843	6.1806	3.6214
Wv_013177	2.1691	5.2113	3.9475	7.6385	11.7606	5.0376
Wv_056219	3.1424	2.9971	1.2057	6.7609	4.1785	4.9306
novel.2670	4.0655	4.9093	3.9692	9.9483	12.7757	5.4254
Wv_018044	8.6996	18.8037	8.6735	24.2466	31.1872	21.8701
Wv_053328	0.132	1.3571	0.6905	0.2061	1.2589	3.1736
Wv_043801	14.2197	37.9508	34.0503	60.2703	78.2736	47.2961
Wv_011225	1.156	2.5266	0.672	1.872	4.4553	3.0229
Wv_015500	1.0539	1.8847	0.3483	0.462	0.6735	5.8465
novel.719	0.114	0.7817	0.1989	0.831	0.89	0.5835
Wv_058420	19.8818	32.296	22.4665	44.4392	69.2168	47.5946
Wv_017295	0.7774	1.5587	1.1832	3.2126	1.9203	2.4105
Wv_022899	0.2522	0.5315	0.4147	0.5625	1.2183	0.811
Wv_004112	0	0.4891	0.1272	0.2215	0.4744	0.5909
Wv_016301	2.4494	3.963	3.0513	6.557	9.7102	4.1774
novel.799	0.3818	0.2048	0.5273	0.8426	0.4503	1.1564
Wv_028538	0.6945	2.3507	1.7649	3.2017	3.6994	3.4009
Wv_020010	35.3968	50.8545	38.1208	82.3324	106.73	79.428
Wv_064355	16.8257	18.8216	21.5484	44.4511	47.3455	32.6343
novel.1143	0.5356	1.0947	0.6406	1.5932	1.7252	1.566
novel.1740	0.3281	0.1867	0.4682	0.8696	0.3622	0.9158
Wv_062056	11.3939	24.7934	24.479	40.8336	50.7156	39.2081
Wv_033893	11.5974	18.9069	14.5826	31.7388	36.7815	28.3936
Wv_044486	0.1935	1.9034	0.3038	0.6044	2.9369	1.4852
Wv_067095	5.4537	22.05	18.0307	27.7711	37.3903	31.9882
Wv_004352	2.6155	0	2.908	3.2334	0.1418	9.0329
Wv_062342	4.5891	11.9156	9.5583	15.8027	23.0747	16.9779
Wv_009805	7.2364	2.9411	2.8913	6.1638	3.5371	18.9837
Wv_047462	1.1171	3.9954	3.3839	5.7537	7.903	4.5123
Wv_053397	0.4444	0.8389	0.2067	1.1309	1.2846	0.7579
Wv_014189	5.7828	12.7339	6.7739	17.6116	19.2363	16.9577
Wv_028863	0.1893	0.2633	0.2201	0.3941	0.5836	0.4735
Wv_005039	3.6492	6.384	7.8033	5.7811	7.0171	25.8145
Wv_023305	1.0999	2.9505	1.5911	3.8731	4.4045	3.7076
novel.778	1.7365	0.6038	0.8076	3.2139	1.6732	1.9744
Wv_046602	1.138	1.5654	0.5954	3.8275	2.1255	1.0301
novel.566	3.4728	5.5894	9.1579	3.3262	25.7796	11.0876
novel.3742	1.5944	3.7542	3.3369	8.4654	6.2221	3.807
novel.155	2.4767	2.6172	1.7671	3.8677	3.9052	7.0273
Wv_019904	2.3975	3.4509	1.4074	4.8702	5.7303	4.9067
Wv_016404	0.2143	0.4472	0.8598	0.8554	1.0533	1.3892
novel.655	0.4941	4.2417	2.5855	5.3501	5.3994	4.652
Wv_051403	0.8138	1.1997	0.5294	1.122	1.8693	2.4534
Wv_015272	0.2802	6.5148	3.5189	9.6273	5.8324	6.0219
Wv_068235	0.6285	0.7118	0.57	1.0469	1.2717	1.8007
novel.440	3.1483	4.7782	2.5576	7.1301	10.6813	4.5781
Wv_047872	5.6211	15.7674	8.8232	20.4817	16.904	26.2088
Wv_065645	2.6373	6.6456	3.2615	8.7359	10.8116	7.1148
Wv_040286	4.5659	10.1078	6.4734	12.3819	22.4165	10.2866
Wv_022900	0.5117	1.8302	0.3124	1.4206	1.886	2.2255
Wv_067280	0.4114	0.7903	0.7973	1.1264	1.8104	1.3566
Wv_011984	4.4808	8.2687	5.0879	10.6529	17.5824	9.7882
Wv_012706	51.014	74.3166	36.0998	149.758	126.366	65.0144
Wv_052084	0.4537	0.5409	0.7386	1.3121	1.4865	0.9286
Wv_001173	0.3923	1.2629	0.9032	1.1436	2.7898	1.5256
novel.3747	0.3271	2.1536	0.4667	2.136	2.1918	1.7344
novel.2086	2.2288	2.1036	2.5137	5.5945	6.4426	2.7622
novel.3488	0.4646	1.177	0.5672	1.2898	2.2159	1.1885
Wv_036867	0.7243	0.6818	0.9973	1.3891	2.0828	1.7165
Wv_060694	0.2415	1.6558	0.1685	2.0117	0.9775	1.2358
Wv_044074	6.8316	10.6525	7.7591	16.9996	20.1573	16.7095
Wv_036520	0.7667	2.1546	1.2608	2.7367	4.6068	1.5131
Wv_037654	0.7945	1.2218	1.4299	2.1173	3.6377	1.6585
Wv_020942	8.1286	16.2103	7.8875	23.3869	20.5921	23.7944
Wv_073914	5.4645	6.2329	6.1215	10.7213	17.0264	10.6638
Wv_000389	67.3456	84.7287	65.6802	154.491	182.916	128.143
Wv_074336	0.9662	2.5197	1.5166	3.4366	4.6083	2.5541
Wv_065811	21.8817	22.4188	27.9067	62.4081	50.0093	42.7613
Wv_060456	25.6878	39.1304	32.4523	70.649	85.4205	51.3775
Wv_048713	51.1008	64.9107	57.5872	109.068	146.29	116.735
Wv_035485	0.4952	1.4549	1.0364	1.694	2.3314	2.3166
novel.579	91.9698	2.9843	234.436	182.827	195.711	362.154
novel.1812	0.2781	1.3678	1.2369	1.5925	2.5325	1.9922
Wv_036924	2.0177	5.1617	3.1084	8.4604	5.9782	7.1689
Wv_043766	1.0515	1.7577	0.9089	2.3796	3.4094	2.1051
Wv_006692	0.4387	0.3922	0.4591	0.9705	0.7846	1.01
Wv_009981	0.8274	1.1541	0.658	1.7916	2.4682	1.3546
Wv_013599	7.6409	18.4749	11.1102	21.8083	35.0422	21.6411
Wv_050217	0.5943	1.9212	1.8179	2.9983	3.6077	2.5729
Wv_039572	28.5213	40.4343	31.7772	80.9793	79.8036	52.9749
Wv_017110	6.4068	6.2151	7.5266	14.9758	18.1882	10.1434
Wv_031756	0.8271	1.8329	1.0537	3.9312	1.996	1.84
Wv_060208	12.0341	29.6024	19.6275	40.6668	51.3645	36.8006
Wv_070105	15.1459	21.8085	20.9876	39.2396	56.3968	28.2138
Wv_046799	6.2645	4.0455	2.9135	15.5797	5.4326	7.1227
Wv_045087	0.4434	2.643	0	2.1541	3.2042	0.9074
Wv_000792	0.3503	1.0649	0.4399	1.5316	1.2151	1.147
Wv_037489	3.611	4.0162	2.4884	7.5185	6.8739	7.1198
Wv_011973	32.3666	43.6206	52.1135	84.3205	112.342	78.0013
Wv_041649	0.1862	0.3662	0.2533	0.6202	0.339	0.743
Wv_037612	10.407	17.8638	10.6654	23.2092	35.4996	23.5703
novel.578	47.392	4.3071	53.7029	65.0382	59.5109	109.808
Wv_070981	0.9872	2.396	1.1806	3.0833	3.7914	2.742
Wv_055538	1.9966	3.7272	2.6759	5.0689	7.7158	4.9824
Wv_038014	2.372	1.1631	8.8077	20.8706	4.1141	1.6443
Wv_058223	5.1722	11.0198	11.2053	18.867	25.2651	13.976
Wv_054145	1.3663	3.4122	1.4297	4.5614	4.2899	4.0979
Wv_006133	2.0924	3.508	5.0633	7.2156	6.9179	8.5645
Wv_037433	2.8476	6.9141	5.2147	10.8869	12.0704	8.4905
Wv_070594	4.1382	9.8891	6.6502	15.2323	17.986	10.1076
Wv_021457	21.6957	43.4373	44.3575	74.0813	94.533	63.466
Wv_029237	10.9101	9.7553	6.85	22.2114	19.3431	16.8704
novel.761	0.4865	0.3434	0.3215	0.9597	0.4441	1.0481
Wv_037794	4.8038	6.3374	4.7797	5.493	2.322	25.7873
Wv_028680	0.2161	0.3716	0.2609	0.623	0.692	0.4763
Wv_035521	2.2362	2.8064	1.6832	6.6983	3.8445	3.573
Wv_015575	1.3871	3.1697	3.7095	7.3809	5.48	4.5738
novel.3087	2.9457	6.8837	4.7278	10.3476	12.0361	8.0998
novel.550	1.091	0	1.0148	1.893	0.1051	2.605
Wv_006130	3.7939	1.4841	2.2332	4.1965	4.9351	7.0366
novel.3749	1.1452	0.1617	0.3154	1.506	0.8363	1.1719
Wv_070754	0.8407	1.4199	0.2932	1.4101	2.3087	1.625
Wv_048016	1.14	1.7474	2.045	3.3484	4.837	2.2914
Wv_050393	1.6797	1.6174	1.6225	4.8425	3.5856	1.9833
Wv_041795	16.6059	23.3837	18.5217	38.4058	49.5833	35.7152
Wv_033745	8.0851	12.6747	8.2957	20.1682	22.6733	18.266
Wv_054787	1.3134	3.691	1.5708	3.6137	6.1832	3.9361
Wv_007019	18.5372	22.714	11.8031	32.9809	44.6544	34.2246
Wv_012944	0.2921	1.012	0.6877	1.4824	1.1082	1.5692
Wv_068121	0.2882	0.8697	0.8293	1.3501	1.6869	1.1427
Wv_009902	8.5147	16.551	11.0132	26.0058	27.4722	21.9541
Wv_010404	3.049	3.9846	0.9817	3.4184	5.2883	8.1601
Wv_073578	0.1036	0.5557	0.1445	0.4672	0.6287	0.5653
Wv_015959	6.4733	7.7979	4.0926	18.8602	10.9155	8.5101
Wv_045865	0.2434	0.7979	0.382	0.8867	0.4924	1.5772
Wv_060355	1.124	2.3511	2.1425	4.4719	5.1524	2.1772
novel.1566	0.9374	1.7867	1.1617	2.5426	3.7439	1.8681
Wv_001962	1.2015	0.9647	2.8738	4.2885	3.6149	2.9357
Wv_006812	1.2895	1.8448	1.6193	3.0429	4.1749	2.815
Wv_050055	2.5939	6.6012	3.639	11.5138	9.3685	5.6295
Wv_035650	17.7988	30.85	19.9357	39.3407	60.9847	43.5201
Wv_019316	3.0045	5.5683	2.7439	6.9382	10.5168	6.2049
Wv_009856	5.4237	14.2348	5.1039	15.4362	18.2724	17.249
novel.1595	0.4541	0.5753	0.6732	1.3002	0.9189	1.3748
Wv_049256	0.7997	2.55	3.237	3.5973	6.5035	3.8448
Wv_019482	7.2621	16.6068	9.9578	23.4197	23.6347	23.1908
Wv_065647	101.815	141.202	179.3	419.323	270.843	199.377
Wv_037767	6.9011	13.8491	6.8622	16.8397	23.018	17.5429
novel.510	1.067	0	1.7369	3.0857	0.2056	2.7904
Wv_021066	1.9971	2.7951	2.2262	4.2035	6.3253	4.265
Wv_000986	74.0025	54.4844	53.2692	131.302	190.549	66.2411
Wv_033661	2.7209	1.754	1.4568	2.7668	6.4752	3.4318
Wv_002011	0.2324	2.1476	0.3243	2.6214	1.2094	1.546
Wv_066238	1.671	5.8466	3.1171	7.5636	6.8045	7.5832
Wv_070056	34.2335	61.1144	43.8434	104.463	112.751	73.1588
novel.2471	0.5954	0.1936	0.5475	0.864	0.5163	1.4954
Wv_024608	19.636	34.0881	23.9535	52.7856	62.659	46.7634
Wv_001894	0.4674	4.214	0.6521	4.0143	4.5936	2.0327
Wv_001809	5.6388	12.7729	4.2485	11.5058	24.3847	11.0017
Wv_028506	63.5226	103.855	35.4719	175.41	130.06	111.058
novel.657	0.4017	0.7183	2.0315	2.2301	3.1929	1.3015
Wv_020005	0.0485	0.1156	0.2706	0.4207	0.2803	0.215
novel.293	0.7153	0	0.695	1.1702	0.2215	1.673
Wv_028793	16.8249	50.1184	53.2498	98.6954	90.6489	61.1182
Wv_061165	0.3586	0.3207	0.3753	0.0622	1.0885	1.101
novel.1218	0.6802	3.0748	2.8076	5.3504	4.719	3.5189
Wv_027114	5.2204	6.898	3.4598	9.8128	13.6821	9.0221
Wv_025021	4.9294	3.7423	2.2385	10.3604	7.5817	4.949
Wv_013690	4.2953	8.8561	7.932	13.6256	20.1146	10.3938
Wv_053593	0.5311	0.7717	0.4863	1.1059	0.8061	1.8344
Wv_020995	0.6743	3.6176	4.2337	6.0839	7.7968	3.9101
Wv_057193	0.5657	0.7226	0.7188	1.3461	1.7521	1.1164
Wv_004161	0.2329	0.3123	0.4467	0.5656	0.8077	0.7148
Wv_012818	3.6225	0.2817	1.3185	2.9514	0.9561	7.4138
Wv_046533	3.2381	3.3446	4.44	7.2942	11.0144	5.0845
Wv_017888	8.572	9.3165	6.4182	14.7707	21.9165	14.3674
Wv_046810	10.505	11.297	7.8732	26.454	22.898	12.6381
Wv_036704	15.5305	36.4984	13.0876	44.3552	38.6165	50.0676
Wv_061358	3.4953	5.0422	5.267	12.6632	10.1443	6.0089
Wv_017883	8.3756	14.153	10.8442	27.9319	27.576	13.8002
Wv_062233	9.2653	9.4628	10.2557	19.2914	25.7116	16.0968
Wv_058817	0.2107	0.4271	0.2058	0.4534	1.0111	0.2875
Wv_030345	10.0515	17.9751	9.3812	25.4131	32.0398	19.8167
novel.3661	0.2813	1.2074	0.7949	1.4937	1.8298	1.3818
novel.1834	1.8916	3.3827	1.7595	4.1573	5.1034	5.3767
Wv_058007	1.1664	4.6931	1.8308	3.9463	8.5975	3.2822
Wv_056307	44.9536	38.3493	40.1418	127.017	81.8375	49.4082
Wv_018037	1.2041	4.522	1.764	5.8667	5.3046	4.0415
Wv_065685	0.5187	0.4638	0.8685	1.458	1.5294	0.9023
Wv_060397	1.7474	5.3957	3.7846	6.7264	9.0038	6.778
Wv_028583	0.2626	0.6262	0.3206	0.7746	1.3664	0.3583
Wv_053878	12.529	19.2937	20.5767	32.7898	53.5715	23.5049
Wv_051311	418.332	734.831	511.865	1294.37	1245.35	892.263
Wv_049705	6.5725	23.5812	9.3434	23.5396	27.9251	28.4676
Wv_046756	12.0974	19.6469	19.3504	32.7961	46.8022	27.0573
Wv_035722	0	1.0773	0	0.5701	0.3325	1.1769
Wv_035835	5.6661	12.9088	7.0663	17.2922	18.8469	16.5206
novel.393	0.19	1.0761	0.5302	0.7913	1.2084	1.6852
Wv_051229	36.2788	47.5174	41.3454	95.6733	91.0329	73.3277
Wv_039895	3.4005	3.6487	1.5528	1.7379	2.2519	13.8556
Wv_024158	2.4638	4.9394	4.3423	7.6139	10.1883	6.5551
Wv_016849	5.742	11.3763	10.5309	15.2275	25.867	16.452
Wv_035523	3.8283	9.7713	6.1184	17.3188	14.7284	8.2623
Wv_013612	19.297	39.6204	29.1352	67.9001	67.6058	45.6156
Wv_001172	7.3253	13.8118	7.9987	22.1322	24.5815	13.1993
novel.3642	6.9972	16.003	10.6705	22.2563	26.742	20.2213
Wv_062768	1.1721	0.6193	0.6133	1.6085	2.5874	0.8723
Wv_022417	6.7049	10.7233	8.3423	19.6453	19.5415	14.064
Wv_015022	1.2035	1.6142	0.9896	2.5656	2.8081	2.5218
Wv_041602	6.2801	10.338	6.3358	14.1488	17.7348	15.4892
Wv_055631	78.8766	104.089	84.8165	163.853	239.801	153.82
Wv_052602	0.2419	1.2978	0.405	0.8059	1.7621	1.3862
novel.1815	0.1782	0.6903	0.4972	0.4328	1.236	1.1547
novel.3791	1.3721	1.2853	0.8034	2.4998	3.0314	1.6715
novel.3888	2.6986	0.9073	5.8172	4.2702	11.5232	4.7607
Wv_062835	9.6103	6.4853	9.677	19.821	21.7	12.6174
Wv_051203	0.4491	1.0641	0.3524	1.309	1.8498	0.6433
Wv_000582	16.3284	27.7672	18.272	40.6419	51.0575	36.6969
Wv_060040	0.7211	2.0335	0.4644	1.9634	2.9824	1.5893
Wv_046088	346.808	287.542	178.675	513.085	695.881	485.341
Wv_033062	0.6589	3.682	2.4131	5.6588	5.0471	2.9778
Wv_013204	1.2529	1.2448	0.7284	1.5942	3.6217	1.4958
Wv_039280	10.6864	16.7732	19.6567	29.7471	45.1585	23.3391
Wv_059854	2.1771	3.5905	0.7594	4.2308	5.7899	3.2675
Wv_072987	2.7883	4.2048	4.8121	10.5062	8.2825	5.6212
Wv_041029	47.4303	45.2311	27.3727	90.8087	98.8575	58.7421
novel.2122	1.4248	2.9356	1.4909	3.9338	4.5124	3.5498
Wv_070714	0.8821	2.3055	2.2722	4.1678	2.8833	4.1661
Wv_016938	0.1136	0.4823	0.2971	0.4729	0.8618	0.4939
Wv_025011	22.5675	39.4371	30.6588	66.0723	71.9651	52.4257
Wv_034282	8.9129	18.6052	14.1445	28.7918	35.1797	21.5103
Wv_039843	3.7373	5.5485	5.9032	11.4521	11.7411	8.226
Wv_071498	6.745	5.8127	14.3399	18.3014	24.6939	13.9603
Wv_068381	1.1519	2.9895	1.6464	2.7787	5.2628	3.7951
Wv_053839	1.7776	2.6932	6.0971	7.1966	10.2768	4.7496
Wv_060455	5.8487	10.8147	11.4087	26.6018	16.2502	14.7009
Wv_042537	2.3534	2.7875	1.5991	7.1591	3.8432	2.7522
Wv_056426	0.5394	3.4568	1.5524	4.0716	4.0153	3.036
Wv_009123	1.2061	5.6581	4.6508	6.9146	9.3562	7.2023
Wv_019817	3.5096	7.7872	4.6248	9.8786	10.0325	12.5698
Wv_010542	0.2495	0.8922	0	0.4328	1.1177	0.7232
Wv_017025	3.3416	10.9677	6.2473	11.0516	18.1204	12.5205
Wv_014706	4.772	13.5427	6.5134	20.7358	15.8335	13.5879
novel.826	0.7418	2.6532	2.0019	3.6175	4.3339	3.0364
Wv_040179	3.3665	9.1391	8.9131	15.3699	14.4915	13.904
Wv_048225	0.1414	0.4552	0.0592	0.2944	0.2698	0.7524
Wv_069857	1.4712	1.5347	1.7961	2.7654	3.3314	3.8473
Wv_014551	1.9857	4.7347	5.6796	9.9226	9.2988	6.2313
Wv_025518	2.4124	5.6323	5.8904	12.1388	8.9494	7.4058
Wv_051402	3.8879	1.7382	0.6103	3.4404	5.3945	4.1774
Wv_011548	1.4208	2.6995	1.3009	5.8239	2.7722	2.3625
novel.1576	1.685	8.4122	5.4368	11.9872	9.9853	9.3398
Wv_001514	3.8979	0.1245	7.8665	7.2464	0	18.2341
Wv_016328	2.5569	1.3383	2.2188	0.7791	10.6	1.723
Wv_000387	0.7776	0.7822	0.712	1.619	1.7701	1.293
Wv_036588	0.8213	0.9346	0.3125	0.7773	1.8777	1.6045
Wv_049680	1811.66	1173.9	1971.79	3550.08	3946.4	2905.04
Wv_061213	11.1287	21.8384	12.5344	38.2945	34.2568	19.5159
Wv_044725	0.5486	0.6213	0.421	1.2945	0.888	1.0853
novel.2901	3.2474	7.5688	6.0718	12.0688	13.998	8.3565
novel.1852	0.9722	0.1449	1.1869	1.5182	1.1944	2.1555
Wv_020962	0.253	0.5494	0.1513	0.4515	0.5642	0.9246
novel.273	0.598	1.7592	0.8074	1.5864	3.128	1.6975
Wv_013649	0.9143	1.1445	1.5946	2.0941	3.5945	1.8712
Wv_062751	0.9842	2.0309	1.6638	3.5469	3.6111	2.4017
Wv_034683	0.5289	1.4817	0.6272	1.9087	1.8345	1.5875
Wv_060589	17.4641	29.158	20.584	41.7351	51.7588	43.7781
novel.2023	1.0028	3.3506	3.2862	5.1924	5.7441	4.6177
Wv_071426	8.402	12.3787	8.4424	19.5315	24.5082	15.6321
Wv_001168	2.2418	3.4662	1.8572	4.2788	6.2374	4.9227
Wv_037650	2.4748	3.9284	3.7245	7.3818	7.4753	5.8615
Wv_048199	0.8407	0.5011	3.0791	2.188	4.2528	2.8676
Wv_009979	3.4293	5.8915	3.6692	8.1832	12.2967	5.9932
[truncated: 21,619 more rows]
